# Supplementary material for: 2,2′-[2,3,5,6-Tetra­methyl-p-phenyl­enebis­(methyl­eneoxy)]dibenzoic acid
Source: Acta Crystallogr Sect E Struct Rep Online. 2010 Mar 31;66(Pt 4):o995. doi: 10.1107/S1600536810011220 (PMC2983800; doi:10.1107/S1600536810011220)
Supplement: Supplementary file 2 [file e-66-0o995-Isup2.hkl]

# 
# h,k,l, Fc-squared, Fo-squared, sigma(Fo-squared) and status flag 
# 
data_I 
_shelx_title ' I in space group P2(1)/c' 
_shelx_refln_list_code          4 
_shelx_F_calc_maximum      100.47 
_exptl_crystal_F_000       460.00 
_reflns_d_resolution_high  0.7968 
 
loop_ 
 _symmetry_equiv_pos_as_xyz 
 'x, y, z' 
 '-x, y+1/2, -z+1/2' 
 '-x, -y, -z' 
 'x, -y-1/2, z-1/2' 
 
_cell_length_a     9.2841 
_cell_length_b     8.6936 
_cell_length_c    14.0750 
_cell_angle_alpha  90.000 
_cell_angle_beta   96.902 
_cell_angle_gamma  90.000 
 
_shelx_F_squared_multiplier     1.000 
 
loop_ 
 _refln_index_h 
 _refln_index_k 
 _refln_index_l 
 _refln_F_squared_calc 
 _refln_F_squared_meas 
 _refln_F_squared_sigma 
 _refln_observed_status 
   1   0   0      298.45      290.65      6.55 o 
   2   0   0       49.63       45.75      1.68 o 
   3   0   0       55.55       62.86      2.35 o 
   4   0   0        7.58       10.52      1.77 o 
   5   0   0       67.94       75.57      3.16 o 
   6   0   0     1136.42     1114.44     22.17 o 
   7   0   0       24.90       22.83      4.74 o 
   8   0   0       20.28       35.98      5.73 o 
   9   0   0        9.12       13.13      4.84 o 
  10   0   0        0.90       13.10      5.28 o 
  11   0   0        0.26       -1.63      4.37 o 
   1   1   0     3297.29     3108.86     62.23 o 
   2   1   0     1630.27     1655.12     16.93 o 
   3   1   0     1755.65     1711.56     18.15 o 
   4   1   0        5.36        6.06      0.73 o 
   5   1   0       27.97       33.47      1.45 o 
   6   1   0        0.23        0.46      1.03 o 
   7   1   0       69.68       74.35      3.57 o 
   8   1   0        1.26        3.93      2.67 o 
   9   1   0       16.64       20.77      3.74 o 
  10   1   0        0.01        3.21      3.03 o 
  11   1   0        0.02        1.60      2.91 o 
   0   2   0     1899.89     1753.01     27.17 o 
   1   2   0     8384.88     8088.31     94.79 o 
   2   2   0     5718.93     5516.99     65.37 o 
   3   2   0      395.78      420.41      5.17 o 
   4   2   0     1300.03     1323.13     13.60 o 
   5   2   0        1.29        1.46      0.66 o 
   6   2   0        9.08        9.53      1.31 o 
   7   2   0      125.50      118.53      3.72 o 
   8   2   0       51.81       51.80      4.58 o 
   9   2   0        0.00        0.60      2.68 o 
  10   2   0        2.33       -0.81      2.85 o 
  11   2   0        1.23        4.45      3.54 o 
   1   3   0      281.42      297.55      4.86 o 
   2   3   0      812.62      802.00      8.59 o 
   3   3   0      488.93      483.51      6.78 o 
   4   3   0      358.64      339.55      5.02 o 
   5   3   0      179.32      161.01      3.31 o 
   6   3   0        3.55        2.22      1.99 o 
   7   3   0       31.72       26.84      2.85 o 
   8   3   0       11.83       10.94      3.17 o 
   9   3   0        4.23       -1.80      2.90 o 
  10   3   0        7.62        8.64      3.30 o 
  11   3   0        0.02        2.23      4.10 o 
   0   4   0       15.25       37.84      5.47 o 
   1   4   0      905.69      902.21     11.84 o 
   2   4   0        1.15        1.68      0.61 o 
   3   4   0      273.55      255.12      5.61 o 
   4   4   0       14.42       11.63      1.37 o 
   5   4   0      294.49      297.46      4.98 o 
   6   4   0       31.50       33.65      2.76 o 
   7   4   0        2.64        1.28      1.50 o 
   8   4   0       32.68       27.72      3.65 o 
   9   4   0       11.47        8.63      3.30 o 
  10   4   0        1.80        0.83      2.85 o 
   1   5   0      178.53      184.77      4.49 o 
   2   5   0        0.25        0.15      0.80 o 
   3   5   0       23.95       25.80      1.49 o 
   4   5   0        0.00        0.43      0.86 o 
   5   5   0       12.79        8.96      1.46 o 
   6   5   0      172.49      176.10      4.83 o 
   7   5   0       82.73       80.44      3.61 o 
   8   5   0        1.40        2.98      2.30 o 
   9   5   0        2.18        3.53      4.12 o 
  10   5   0        2.64        1.42      4.13 o 
   0   6   0        5.14       12.84      5.18 o 
   1   6   0        5.94        6.25      1.49 o 
   2   6   0        2.10        0.60      1.67 o 
   3   6   0        3.55        4.59      1.99 o 
   4   6   0       51.72       51.09      3.29 o 
   5   6   0        0.36       -0.16      1.61 o 
   6   6   0       26.12       25.23      3.76 o 
   7   6   0       26.98       25.35      3.89 o 
   8   6   0        1.96       -3.40      2.47 o 
   1   7   0        2.98        1.98      1.46 o 
   2   7   0       12.34       16.59      2.29 o 
   3   7   0        1.19        1.37      1.39 o 
   4   7   0       11.82       13.92      2.65 o 
   5   7   0        8.61        9.41      3.02 o 
   6   7   0       18.85       10.45      4.58 o 
   7   7   0        2.78        2.08      2.68 o 
   8   7   0        1.41       -0.78      2.94 o 
   0   8   0      102.20      104.23      6.24 o 
   1   8   0        2.45        3.88      1.63 o 
   2   8   0        0.04        1.18      1.47 o 
   3   8   0       16.00       12.99      2.39 o 
   4   8   0        0.03        1.68      2.30 o 
   5   8   0        2.79        0.65      2.82 o 
   6   8   0        7.11        5.50      4.32 o 
   7   8   0        2.17        2.52      3.22 o 
   1   9   0        0.84       -0.02      1.67 o 
   2   9   0       28.71       32.48      3.55 o 
   3   9   0        3.58        5.63      1.90 o 
   4   9   0        1.62        1.82      3.98 o 
   5   9   0        0.36        1.03      2.90 o 
   6   9   0        2.54        6.53      3.38 o 
   0  10   0       22.07       16.94      5.03 o 
   1  10   0        1.32        3.31      1.90 o 
   2  10   0        3.52        0.80      1.83 o 
   3  10   0        1.64        3.33      4.09 o 
   4  10   0        0.47        1.30      3.91 o 
 -11   1   1        4.06       -1.12      3.09 o 
 -10   1   1        9.25       17.58      3.93 o 
  -9   1   1       12.82       15.24      3.37 o 
  -8   1   1       56.88       68.30      4.97 o 
  -7   1   1        0.60       -0.39      1.28 o 
  -6   1   1       81.53       84.33      2.43 o 
  -5   1   1       63.16       77.41      2.15 o 
  -4   1   1      394.80      418.63      5.37 o 
  -3   1   1       43.96       47.89      1.42 o 
  -2   1   1     5050.89     5091.17     58.63 o 
  -1   1   1     1083.58     1086.96     16.31 o 
   0   1   1      807.44      760.78     11.48 o 
   1   1   1     8896.99     8681.22    121.86 o 
   2   1   1     7522.01     7102.67     63.94 o 
   3   1   1       83.60       72.04      1.79 o 
   4   1   1        2.71        1.61      0.66 o 
   5   1   1       86.99       99.72      2.43 o 
   6   1   1       17.67       19.99      1.72 o 
   7   1   1       32.00       34.12      2.73 o 
   8   1   1       23.85       26.00      3.67 o 
   9   1   1        7.00       10.03      3.41 o 
  10   1   1        1.00        3.09      3.15 o 
  11   1   1        2.11        6.34      3.42 o 
 -11   2   1        1.53       -4.88      2.62 o 
 -10   2   1        1.94        2.86      2.84 o 
  -9   2   1       15.59       18.07      3.52 o 
  -8   2   1        8.48        9.93      2.99 o 
  -7   2   1        2.51        2.98      1.33 o 
  -6   2   1      124.75      113.93      2.95 o 
  -5   2   1       56.04       56.84      1.94 o 
  -4   2   1      259.23      253.51      4.41 o 
  -3   2   1       21.19       31.42      1.49 o 
  -2   2   1      561.45      527.60      5.97 o 
  -1   2   1      554.63      564.26      7.24 o 
   0   2   1      954.20     1018.44     13.32 o 
   1   2   1       16.06       12.88      1.40 o 
   2   2   1     5118.25     5080.86     46.11 o 
   3   2   1     1635.06     1660.80     16.20 o 
   4   2   1       35.66       38.53      1.40 o 
   5   2   1        0.96        0.88      0.62 o 
   6   2   1       24.90       21.18      1.75 o 
   7   2   1        2.01        0.72      1.76 o 
   8   2   1        0.07       -1.64      2.37 o 
   9   2   1        2.40        1.77      2.71 o 
  10   2   1        1.58        0.29      3.51 o 
  11   2   1        6.53        4.21      3.43 o 
 -11   3   1        0.03        3.83      3.48 o 
 -10   3   1        0.08        3.15      2.78 o 
  -9   3   1        0.78        2.82      2.67 o 
  -8   3   1       24.31       24.48      2.74 o 
  -7   3   1        0.76       -0.38      1.50 o 
  -6   3   1       11.39       15.54      1.60 o 
  -5   3   1        0.41        0.23      0.79 o 
  -4   3   1       14.42       12.09      1.16 o 
  -3   3   1      342.08      408.98      5.37 o 
  -2   3   1       11.32       10.82      1.12 o 
  -1   3   1        3.69        5.29      0.89 o 
   0   3   1      534.32      441.72      6.42 o 
   1   3   1      136.23      136.15      2.69 o 
   2   3   1       30.12       34.59      2.41 o 
   3   3   1      870.54      801.89      8.82 o 
   4   3   1      595.68      542.37      6.77 o 
   5   3   1      154.99      160.29      4.06 o 
   6   3   1       28.50       35.34      2.28 o 
   7   3   1       17.84       14.65      1.95 o 
   8   3   1        5.23        9.23      2.34 o 
   9   3   1       31.65       28.16      4.11 o 
  10   3   1       13.02        6.67      3.53 o 
  11   3   1        2.84        6.16      3.63 o 
 -10   4   1        3.30        4.63      3.03 o 
  -9   4   1        2.12        1.13      2.62 o 
  -8   4   1       79.40       83.42      4.29 o 
  -7   4   1       35.39       34.33      2.59 o 
  -6   4   1       51.84       51.63      2.36 o 
  -5   4   1        5.79       11.23      1.37 o 
  -4   4   1       58.97       55.50      4.01 o 
  -3   4   1       32.53       30.76      1.52 o 
  -2   4   1      211.52      213.38      3.97 o 
  -1   4   1      298.15      332.50      5.80 o 
   0   4   1      213.15      237.26      4.69 o 
   1   4   1      117.49      114.55      3.47 o 
   2   4   1       59.87       54.26      1.96 o 
   3   4   1      847.47      843.78      9.55 o 
   4   4   1      464.26      422.67      5.91 o 
   5   4   1        0.94        0.38      0.82 o 
   6   4   1        2.80        0.75      1.33 o 
   7   4   1      111.85      112.15      3.97 o 
   8   4   1       16.19       19.73      2.79 o 
   9   4   1        0.78       -0.40      2.47 o 
  10   4   1        2.06       -1.84      4.36 o 
 -10   5   1        3.23        1.58      4.92 o 
  -9   5   1        2.91        6.77      2.87 o 
  -8   5   1        4.17        4.25      2.52 o 
  -7   5   1        3.55        1.40      1.59 o 
  -6   5   1       63.32       67.96      7.01 o 
  -5   5   1       57.95       55.04      3.03 o 
  -4   5   1        0.67        1.07      1.03 o 
  -3   5   1        0.25        1.54      0.84 o 
  -2   5   1      241.97      229.38      5.80 o 
  -1   5   1      152.04      169.48      4.31 o 
   0   5   1       45.98       52.92      1.80 o 
   1   5   1      179.20      184.64      4.19 o 
   2   5   1       39.07       39.45      1.88 o 
   3   5   1        6.83        9.95      1.27 o 
   4   5   1       18.69       24.59      1.85 o 
   5   5   1      118.87      114.43      6.25 o 
   6   5   1        0.00        0.07      1.54 o 
   7   5   1       38.48       30.84      3.08 o 
   8   5   1       20.45       29.68      8.20 o 
   9   5   1        0.24       -0.87      3.71 o 
  10   5   1        1.68       10.75      5.35 o 
  -8   6   1        4.47        0.89      2.55 o 
  -7   6   1        0.15       -2.40      2.11 o 
  -6   6   1       32.19       26.96      3.87 o 
  -5   6   1        2.00        3.74      1.54 o 
  -4   6   1       16.43       13.60      2.58 o 
  -3   6   1        0.22        0.86      1.31 o 
  -2   6   1       68.92       70.90      3.55 o 
  -1   6   1       11.79       16.29      2.14 o 
   0   6   1        4.53        1.96      1.57 o 
   1   6   1        5.89        8.25      1.65 o 
   2   6   1      134.70      140.22      7.25 o 
   3   6   1        8.35       11.22      3.13 o 
   4   6   1      220.73      203.62      7.94 o 
   5   6   1        7.43        6.92      2.82 o 
   6   6   1       18.74       19.54      3.38 o 
   7   6   1        0.00        1.21      2.37 o 
   8   6   1        2.17        3.85      4.47 o 
  -8   7   1        0.37        0.11      3.31 o 
  -7   7   1        1.78        3.11      2.64 o 
  -6   7   1        3.10        2.64      2.63 o 
  -5   7   1        8.72       10.39      2.25 o 
  -4   7   1       12.52       10.72      2.14 o 
  -3   7   1       36.65       44.91      3.41 o 
  -2   7   1        4.59        3.06      4.32 o 
  -1   7   1        0.10       -0.17      1.85 o 
   0   7   1        0.19       -0.21      1.13 o 
   1   7   1        0.64       -1.76      1.66 o 
   2   7   1       72.99       68.59      3.91 o 
   3   7   1       14.94       11.23      2.79 o 
   4   7   1        1.35        3.79      1.50 o 
   5   7   1       29.76       24.62      3.86 o 
   6   7   1       10.51       14.35      3.60 o 
   7   7   1        0.10        0.60      4.19 o 
   8   7   1        2.13        2.81      5.00 o 
  -7   8   1        3.06        2.78      3.12 o 
  -6   8   1        1.82        1.59      6.74 o 
  -5   8   1        7.22        5.72      2.20 o 
  -4   8   1       35.36       38.88      4.58 o 
  -3   8   1        0.04        1.94      1.78 o 
  -2   8   1        7.94        7.90      2.05 o 
  -1   8   1        6.57        9.54      1.88 o 
   0   8   1        0.90        2.24      1.86 o 
   1   8   1        3.21        2.48      1.65 o 
   2   8   1       73.84       72.76      5.06 o 
   3   8   1        0.67        3.18      2.69 o 
   4   8   1        3.26        1.83      1.35 o 
   5   8   1       28.96       36.31      4.85 o 
   6   8   1        0.03        2.35      2.76 o 
   7   8   1        9.15        5.23      4.83 o 
  -6   9   1        0.74       -2.17      2.68 o 
  -5   9   1        0.78        6.18      3.71 o 
  -4   9   1        4.32        7.17      2.36 o 
  -3   9   1        3.52        3.25      1.94 o 
  -2   9   1       23.60       22.09      3.13 o 
  -1   9   1       11.28       11.49      2.69 o 
   0   9   1        0.67        0.18      2.30 o 
   1   9   1       62.62       57.32      4.28 o 
   2   9   1        7.51        4.81      1.94 o 
   3   9   1        1.06        4.29      2.09 o 
   4   9   1        0.62        1.56      3.04 o 
   5   9   1        3.75        1.78      3.52 o 
   6   9   1        1.63        4.60      4.76 o 
  -4  10   1        0.22        3.10      2.07 o 
  -3  10   1        0.32        1.79      1.92 o 
  -2  10   1       16.02       11.93      3.09 o 
  -1  10   1        0.36        0.57      1.99 o 
   0  10   1       30.71       35.81      4.36 o 
   1  10   1        0.25        2.75      1.93 o 
   2  10   1        1.59        2.88      2.05 o 
   3  10   1        0.96       -0.17      1.87 o 
   4  10   1        0.84        0.51      3.10 o 
 -11   0   2        0.06       -2.46      3.93 o 
 -10   0   2        1.29        0.50      3.88 o 
  -9   0   2        3.90        0.98      3.46 o 
  -8   0   2      220.68      205.21     11.43 o 
  -7   0   2      194.34      189.80      6.95 o 
  -6   0   2      709.01      693.90     13.79 o 
  -5   0   2      408.10      419.93      7.13 o 
  -4   0   2      144.11      143.40      6.67 o 
  -3   0   2      976.34     1006.53     16.40 o 
  -2   0   2    10093.23     9648.50    134.48 o 
  -1   0   2     6264.36     6206.86    122.70 o 
   1   0   2      260.18      223.07      3.97 o 
   2   0   2        1.50        0.41      0.52 o 
   3   0   2      999.46     1055.75     16.27 o 
   4   0   2      473.06      451.06      8.17 o 
   5   0   2        6.10        3.76      0.99 o 
   6   0   2       71.91       57.71      5.29 o 
   7   0   2       11.49       20.47      4.20 o 
   8   0   2        0.39       -2.23      3.08 o 
   9   0   2        0.24       -4.31      3.19 o 
  10   0   2        1.00       -1.16      4.52 o 
  11   0   2        5.05        3.40      5.42 o 
 -11   1   2        0.25        1.06      5.79 o 
 -10   1   2        1.44        2.11      2.99 o 
  -9   1   2        1.71        2.82      3.69 o 
  -8   1   2        0.04       -2.51      2.18 o 
  -7   1   2      111.72      109.65      3.48 o 
  -6   1   2       31.61       29.37      1.96 o 
  -5   1   2      634.03      614.21     16.78 o 
  -4   1   2        7.53       10.09      1.75 o 
  -3   1   2      152.54      158.07      2.75 o 
  -2   1   2     4843.34     4992.08     50.00 o 
  -1   1   2     3877.98     3817.20     54.22 o 
   0   1   2      646.39      614.95     30.18 o 
   1   1   2     1393.85     1381.36     16.58 o 
   2   1   2       87.27       90.69      1.58 o 
   3   1   2       90.70       98.54      2.45 o 
   4   1   2      448.15      441.70      5.72 o 
   5   1   2      115.16      121.50      2.51 o 
   6   1   2       37.91       52.23      2.91 o 
   7   1   2        9.69        7.10      2.73 o 
   8   1   2        0.02       -2.40      2.20 o 
   9   1   2        0.11       -1.05      2.57 o 
  10   1   2        0.13       -0.03      4.06 o 
  11   1   2        3.87        4.50      3.54 o 
 -11   2   2        5.38        5.91      3.40 o 
 -10   2   2        3.19        3.02      2.76 o 
  -9   2   2        9.56        7.81      3.03 o 
  -8   2   2        5.29        6.17      1.94 o 
  -7   2   2       26.84       28.16      2.09 o 
  -6   2   2        3.07        6.32      1.14 o 
  -5   2   2      123.40      118.82      3.31 o 
  -4   2   2     1870.91     1838.25     43.43 o 
  -3   2   2      412.87      462.98      6.41 o 
  -2   2   2      112.85      107.43      2.13 o 
  -1   2   2      212.41      176.67      3.21 o 
   0   2   2      271.12      259.22      4.53 o 
   1   2   2      958.02     1032.20     11.63 o 
   2   2   2     2532.93     2431.48     22.79 o 
   3   2   2      124.97      146.69      2.47 o 
   4   2   2      166.99      204.38      3.23 o 
   5   2   2        4.45        5.61      1.09 o 
   6   2   2        6.46        5.39      1.60 o 
   7   2   2        0.16        0.48      1.67 o 
   8   2   2        1.05       -0.44      1.70 o 
   9   2   2        0.09       -2.20      2.68 o 
  10   2   2        3.56        1.79      3.02 o 
  11   2   2        1.62        2.69      3.50 o 
 -11   3   2        3.07        3.34      3.21 o 
 -10   3   2       27.46       24.18      4.16 o 
  -9   3   2        8.89        3.01      2.73 o 
  -8   3   2        1.07        0.95      1.69 o 
  -7   3   2        2.99        1.78      1.56 o 
  -6   3   2       19.18       21.30      1.93 o 
  -5   3   2       48.78       55.39      2.76 o 
  -4   3   2      274.52      290.90      4.63 o 
  -3   3   2      668.06      674.54      9.60 o 
  -2   3   2     1511.01     1539.62     15.71 o 
  -1   3   2      788.38      763.73      9.91 o 
   0   3   2      147.11      135.37      3.37 o 
   1   3   2       24.22       22.66      1.19 o 
   2   3   2       59.08       53.53      3.92 o 
   3   3   2        0.74        2.33      0.68 o 
   4   3   2      333.55      300.99      4.44 o 
   5   3   2      310.23      316.85      5.77 o 
   6   3   2        1.15        1.28      1.22 o 
   7   3   2       61.11       71.15      3.97 o 
   8   3   2        3.98        4.72      2.22 o 
   9   3   2        6.76        2.48      2.76 o 
  10   3   2        2.37       -1.34      2.63 o 
 -10   4   2        4.23       10.79      3.55 o 
  -9   4   2        0.86        0.20      2.84 o 
  -8   4   2        1.69        1.61      1.79 o 
  -7   4   2       34.12       29.59      2.78 o 
  -6   4   2       35.83       35.82      2.27 o 
  -5   4   2       18.18       18.94      1.86 o 
  -4   4   2        1.89        0.95      0.85 o 
  -3   4   2      860.94      899.15     10.26 o 
  -2   4   2        0.84        1.59      0.77 o 
  -1   4   2        2.92        4.71      1.01 o 
   0   4   2      320.74      361.33      5.58 o 
   1   4   2        2.35        2.22      0.71 o 
   2   4   2      124.47      136.21      2.90 o 
   3   4   2      358.41      347.99      6.94 o 
   4   4   2       10.06       14.43      1.22 o 
   5   4   2      115.24      120.74      3.61 o 
   6   4   2       34.28       42.55      3.09 o 
   7   4   2        2.17        3.52      1.96 o 
   8   4   2        0.03       -1.58      2.60 o 
   9   4   2        0.39       -0.16      2.61 o 
  10   4   2        0.04        2.22      3.12 o 
 -10   5   2        8.31        2.85      3.05 o 
  -9   5   2        0.10       -2.44      2.42 o 
  -8   5   2       22.04       21.26      2.73 o 
  -7   5   2       50.67       60.45      3.34 o 
  -6   5   2        2.02        0.20      1.12 o 
  -5   5   2       34.56       42.35      2.21 o 
  -4   5   2       78.92       89.88      2.99 o 
  -3   5   2       48.15       42.14      2.83 o 
  -2   5   2       97.81      113.15      3.64 o 
  -1   5   2      311.22      291.21      5.87 o 
   0   5   2      377.71      392.31      7.56 o 
   1   5   2        4.75        5.05      0.98 o 
   2   5   2       11.87       11.80      1.25 o 
   3   5   2       10.38        9.64      1.45 o 
   4   5   2      132.18      138.55      4.04 o 
   5   5   2      562.84      500.76     14.27 o 
   6   5   2      125.79      110.92      4.60 o 
   7   5   2        7.50        5.60      2.10 o 
   8   5   2        0.49       -0.12      2.78 o 
   9   5   2        1.25        2.39      3.03 o 
  10   5   2        0.11        2.23      4.54 o 
  -8   6   2        3.09        0.51      2.65 o 
  -7   6   2        0.03       -0.75      2.33 o 
  -6   6   2       13.47       13.65      2.23 o 
  -5   6   2        1.51       -0.22      1.78 o 
  -4   6   2        0.07       -0.65      1.18 o 
  -3   6   2      120.67      127.90      4.83 o 
  -2   6   2       22.10       22.38      2.19 o 
  -1   6   2       40.06       38.96      2.86 o 
   0   6   2       29.82       28.72      2.49 o 
   1   6   2      134.90      138.79      4.71 o 
   2   6   2       60.53       63.45      3.32 o 
   3   6   2       24.37       20.63      2.23 o 
   4   6   2        9.30        8.50      2.49 o 
   5   6   2      152.86      154.69      7.08 o 
   6   6   2       24.76       17.24      3.78 o 
   7   6   2       11.61        9.54      2.50 o 
   8   6   2        5.89        5.87      3.25 o 
   9   6   2        1.39       -0.22      5.11 o 
  -8   7   2        0.15       -1.94      2.60 o 
  -7   7   2        2.71        2.28      2.79 o 
  -6   7   2        3.31        3.57      2.66 o 
  -5   7   2        6.18        3.04      1.77 o 
  -4   7   2        0.60       -0.33      1.97 o 
  -3   7   2        2.73        2.45      1.63 o 
  -2   7   2       47.27       50.05      3.23 o 
  -1   7   2        0.16        1.07      1.27 o 
   0   7   2       10.36       13.70      2.29 o 
   1   7   2       48.38       53.15      6.70 o 
   2   7   2      160.14      166.88      6.85 o 
   3   7   2       44.30       38.13      4.31 o 
   4   7   2      117.27      115.35      6.42 o 
   5   7   2        6.95        9.25      3.30 o 
   6   7   2       29.32       30.80     10.61 o 
   7   7   2       21.41       11.59      3.42 o 
   8   7   2       19.61       16.94      6.78 o 
  -7   8   2        0.01        0.65      2.83 o 
  -6   8   2        1.93        1.78      2.77 o 
  -5   8   2        5.21        6.33      3.04 o 
  -4   8   2        0.69       -0.30      1.59 o 
  -3   8   2        3.61        5.87      2.60 o 
  -2   8   2        1.22        0.97      1.49 o 
  -1   8   2       11.84       14.48      2.42 o 
   0   8   2        0.48        1.08      1.41 o 
   1   8   2       41.18       39.80      3.44 o 
   2   8   2       12.44       13.44      2.43 o 
   3   8   2       43.55       39.39      7.58 o 
   4   8   2        0.91        4.42      6.18 o 
   5   8   2       19.70       18.81      4.06 o 
   6   8   2        0.64        0.62      2.66 o 
   7   8   2       13.34       11.90      3.91 o 
  -6   9   2        0.34       -3.46      3.17 o 
  -5   9   2        0.01        0.64      1.85 o 
  -4   9   2        0.61        2.47      2.03 o 
  -3   9   2        7.36       10.86      2.56 o 
  -2   9   2        0.74        0.00      4.88 o 
  -1   9   2        1.01        4.21      2.48 o 
   0   9   2       43.19       42.68      3.90 o 
   1   9   2        0.50       -0.17      1.75 o 
   2   9   2        1.01       -0.41      1.91 o 
   3   9   2        0.21        3.32      2.76 o 
   4   9   2        1.59       -2.09      2.55 o 
   5   9   2        1.54        5.83      3.25 o 
   6   9   2       15.36       17.48      4.34 o 
  -4  10   2        2.41        4.89      2.44 o 
  -3  10   2        1.64        4.02      2.30 o 
  -2  10   2        0.73        2.34      2.11 o 
  -1  10   2       12.98       15.67      3.34 o 
   0  10   2        5.90        3.21      2.25 o 
   1  10   2        0.10        2.35      2.01 o 
   2  10   2        1.60        2.41      1.85 o 
   3  10   2        0.05       -4.67      4.84 o 
   4  10   2        5.33        6.00      3.17 o 
 -11   1   3        0.29        0.16      2.81 o 
 -10   1   3       17.94       21.43      3.97 o 
  -9   1   3        5.67        9.81      3.01 o 
  -8   1   3       34.43       34.61      2.94 o 
  -7   1   3        6.88        7.32      1.43 o 
  -6   1   3        0.39       -0.09      0.88 o 
  -5   1   3      525.97      519.99      7.72 o 
  -4   1   3       18.20       24.23      1.34 o 
  -3   1   3      404.22      384.87      5.63 o 
  -2   1   3     3265.34     3254.64     38.61 o 
  -1   1   3       27.49       25.14      1.61 o 
   0   1   3      638.59      623.02     14.76 o 
   1   1   3       34.06       32.38      1.05 o 
   2   1   3        6.57        6.09      0.64 o 
   3   1   3      265.17      284.68      4.86 o 
   4   1   3       56.66       56.77      2.04 o 
   5   1   3      185.74      198.12      4.37 o 
   6   1   3        0.01        0.34      1.59 o 
   7   1   3       22.89       24.50      3.23 o 
   8   1   3        0.04       -1.85      1.54 o 
   9   1   3        2.45       -0.02      2.60 o 
  10   1   3        7.32        5.36      4.79 o 
  11   1   3        0.10       -5.75      2.87 o 
 -11   2   3        1.31        3.75      3.23 o 
 -10   2   3        0.15        2.02      2.78 o 
  -9   2   3       15.29       21.13      3.64 o 
  -8   2   3        0.02       -1.55      1.81 o 
  -7   2   3        3.95        4.34      1.36 o 
  -6   2   3       16.97       17.10      1.81 o 
  -5   2   3       76.54       95.42      2.75 o 
  -4   2   3     1591.84     1636.76     16.88 o 
  -3   2   3       47.40       55.41      1.78 o 
  -2   2   3      686.42      656.64      9.49 o 
  -1   2   3      103.45      107.37      4.95 o 
   0   2   3      754.38      750.00     10.47 o 
   1   2   3      312.83      258.10      3.42 o 
   2   2   3       70.18       72.59      1.61 o 
   3   2   3       19.20       13.63      0.79 o 
   4   2   3        5.13        8.66      0.67 o 
   5   2   3       25.55       23.60      1.62 o 
   6   2   3        3.09        3.70      2.37 o 
   7   2   3       14.72       14.30      2.36 o 
   8   2   3       12.41       16.36      2.65 o 
   9   2   3       94.68       90.32      5.98 o 
  10   2   3       14.00       19.05      4.11 o 
 -11   3   3        0.00       -4.17      3.41 o 
 -10   3   3        0.76        2.85      2.69 o 
  -9   3   3       54.17       57.29      6.43 o 
  -8   3   3        2.58        1.52      1.53 o 
  -7   3   3        0.63        0.58      1.16 o 
  -6   3   3       49.72       50.42      3.70 o 
  -5   3   3       31.50       32.32      1.85 o 
  -4   3   3        9.88       10.72      1.16 o 
  -3   3   3        5.91        7.31      0.92 o 
  -2   3   3      404.63      414.09      5.50 o 
  -1   3   3      253.88      246.76      5.02 o 
   0   3   3      970.13      987.85     13.83 o 
   1   3   3      245.22      218.79      5.85 o 
   2   3   3      128.58      154.75      2.70 o 
   3   3   3      915.29      978.73     10.95 o 
   4   3   3       23.31       26.33      2.44 o 
   5   3   3        0.69        2.08      1.08 o 
   6   3   3      115.73      104.28      3.78 o 
   7   3   3       38.73       33.98      3.15 o 
   8   3   3       18.20       14.34      2.61 o 
   9   3   3        0.96       -1.66      2.61 o 
  10   3   3        0.00        0.62      2.91 o 
 -10   4   3        5.50        5.22      4.03 o 
  -9   4   3       46.59       51.83      3.85 o 
  -8   4   3        0.97       -0.23      2.12 o 
  -7   4   3       32.21       32.50      2.39 o 
  -6   4   3        2.32        4.01      1.21 o 
  -5   4   3       23.42       26.70      2.10 o 
  -4   4   3       94.04       80.55      2.88 o 
  -3   4   3      120.91      132.76      3.05 o 
  -2   4   3      716.35      825.00      9.71 o 
  -1   4   3       20.19       22.94      1.85 o 
   0   4   3       12.53       13.60      1.22 o 
   1   4   3      351.08      312.98      7.03 o 
   2   4   3        3.22        3.92      0.70 o 
   3   4   3        0.91        0.49      0.64 o 
   4   4   3      136.32      128.65      4.87 o 
   5   4   3      410.30      431.86      7.37 o 
   6   4   3        4.02        1.11      1.36 o 
   7   4   3      126.61      119.64      4.96 o 
   8   4   3       12.03       14.92      2.81 o 
   9   4   3        0.65        3.33      2.35 o 
  10   4   3        1.00        6.67      3.54 o 
 -10   5   3        0.53       -0.92      2.72 o 
  -9   5   3        0.34        1.74      1.91 o 
  -8   5   3        4.38        3.31      1.96 o 
  -7   5   3       40.94       43.98      3.17 o 
  -6   5   3        0.05        0.99      1.26 o 
  -5   5   3        0.93        0.78      1.11 o 
  -4   5   3       74.83       70.85      3.51 o 
  -3   5   3        2.03        3.26      1.20 o 
  -2   5   3        0.09        0.56      1.26 o 
  -1   5   3       38.46       40.20      2.58 o 
   0   5   3       68.19       64.35      2.37 o 
   1   5   3      309.82      300.75      5.42 o 
   2   5   3      144.16      146.01      4.29 o 
   3   5   3       63.02       69.57      2.54 o 
   4   5   3       55.72       62.79      6.47 o 
   5   5   3        9.26       11.84      2.10 o 
   6   5   3       52.69       59.30      5.12 o 
   7   5   3        0.73       -0.58      4.87 o 
   8   5   3        0.85       -2.52      2.43 o 
   9   5   3        0.81       -4.77      2.54 o 
  -9   6   3        4.74        0.70      3.23 o 
  -8   6   3        5.61        3.67      3.41 o 
  -7   6   3       15.50       12.44      3.29 o 
  -6   6   3        2.35        3.97      2.01 o 
  -5   6   3        1.11        0.62      1.82 o 
  -4   6   3        0.04        0.70      1.36 o 
  -3   6   3      234.47      246.00      6.70 o 
  -2   6   3        7.83        9.53      1.78 o 
  -1   6   3       18.05       22.93      3.95 o 
   0   6   3        0.00        0.70      1.13 o 
   1   6   3       16.35       17.43      2.14 o 
   2   6   3       12.99       18.02      2.15 o 
   3   6   3      355.69      333.13      7.94 o 
   4   6   3       42.92       47.24      3.44 o 
   5   6   3        0.55       -1.09      1.09 o 
   6   6   3        1.33       -0.07      1.78 o 
   7   6   3        7.28        1.36      2.53 o 
   8   6   3       19.00       22.69      6.28 o 
   9   6   3        9.96       10.72      4.05 o 
  -8   7   3        1.38        3.65      3.44 o 
  -7   7   3        4.11        2.06      2.73 o 
  -6   7   3       25.71       25.07      3.01 o 
  -5   7   3        0.00        1.58      1.49 o 
  -4   7   3        5.28        9.37      2.18 o 
  -3   7   3       31.89       31.15      3.09 o 
  -2   7   3       68.50       66.21      3.98 o 
  -1   7   3        1.92        1.74      2.68 o 
   0   7   3       11.44       14.61      2.85 o 
   1   7   3        5.95        6.81      1.88 o 
   2   7   3       19.14       18.65      2.58 o 
   3   7   3      135.59      142.71      5.25 o 
   4   7   3       49.95       46.08      4.59 o 
   5   7   3       10.70       22.54      3.77 o 
   6   7   3       22.53       14.49      3.42 o 
   7   7   3        2.36        3.52      5.35 o 
   8   7   3        0.45       -6.39      4.19 o 
  -7   8   3        0.13        5.90      3.35 o 
  -6   8   3        0.53        4.74      2.91 o 
  -5   8   3       18.78       18.51      3.11 o 
  -4   8   3       11.77        9.33      2.34 o 
  -3   8   3        6.46        3.31      2.91 o 
  -2   8   3        3.17        2.32      1.67 o 
  -1   8   3        2.17        2.81      1.74 o 
   0   8   3       31.43       28.80      3.14 o 
   1   8   3       44.47       50.17      3.77 o 
   2   8   3       46.17       47.63      3.65 o 
   3   8   3       16.16       14.07      2.43 o 
   4   8   3       26.22       25.64      4.24 o 
   5   8   3        6.23        8.39      3.06 o 
   6   8   3        4.42        6.20      3.06 o 
   7   8   3        4.58        4.27      5.68 o 
  -6   9   3        0.92        5.64      3.44 o 
  -5   9   3        1.79        3.17      2.13 o 
  -4   9   3        1.93        1.58      1.98 o 
  -3   9   3        0.44        0.88      1.82 o 
  -2   9   3        0.05       -0.03      2.45 o 
  -1   9   3        7.26        8.43      2.34 o 
   0   9   3        3.56        2.28      1.69 o 
   1   9   3       14.15       13.27      2.58 o 
   2   9   3        1.69        1.82      1.86 o 
   3   9   3        0.32        2.56      2.75 o 
   4   9   3        2.65       -2.64      2.34 o 
   5   9   3        0.24        2.60      5.69 o 
   6   9   3        2.26        2.57      3.38 o 
  -4  10   3        0.32       -0.38      2.12 o 
  -3  10   3        1.30        5.66      2.74 o 
  -2  10   3        2.33        4.05      2.42 o 
  -1  10   3        2.84        1.09      1.91 o 
   0  10   3        0.91       -1.18      1.93 o 
   1  10   3        0.38        0.75      1.91 o 
   2  10   3        2.17        0.08      2.00 o 
   3  10   3        0.11       -3.31      5.27 o 
 -11   0   4        2.48        5.11      4.20 o 
 -10   0   4        1.03       -4.32      2.75 o 
  -9   0   4       37.26       32.34      5.62 o 
  -8   0   4       34.80       34.75      3.56 o 
  -7   0   4        2.31        0.18      1.59 o 
  -6   0   4      101.17       91.80      3.57 o 
  -5   0   4      268.71      231.24     11.53 o 
  -4   0   4       82.51       86.25      3.81 o 
  -3   0   4     1903.73     1961.21     30.39 o 
  -2   0   4      292.88      240.43      8.12 o 
  -1   0   4       11.23       12.91      1.31 o 
   0   0   4     2762.98     2593.40     53.40 o 
   1   0   4     1990.09     1887.55     27.96 o 
   2   0   4      531.37      483.66      8.30 o 
   3   0   4      308.96      277.45      5.17 o 
   4   0   4       97.15       94.96      5.43 o 
   5   0   4      117.00      126.93      6.95 o 
   6   0   4       71.13       72.28      5.84 o 
   7   0   4       10.36       15.10      4.12 o 
   8   0   4       81.73       96.77      8.16 o 
   9   0   4       39.08       31.13      6.21 o 
  10   0   4        0.20       -4.53      3.59 o 
 -11   1   4        5.27        3.50      2.85 o 
 -10   1   4        0.21        2.32      2.77 o 
  -9   1   4        7.16        5.03      2.76 o 
  -8   1   4       17.73       23.20      3.06 o 
  -7   1   4        1.36        1.49      1.20 o 
  -6   1   4       51.83       51.03      2.54 o 
  -5   1   4      359.85      328.02      5.09 o 
  -4   1   4        1.24        0.09      0.74 o 
  -3   1   4      520.15      483.37      8.05 o 
  -2   1   4      773.84      859.89     12.03 o 
  -1   1   4       23.98       17.35      2.27 o 
   0   1   4        8.24        1.40      2.62 o 
   1   1   4      113.41       96.00      2.01 o 
   2   1   4        0.00        0.55      0.83 o 
   3   1   4       16.92       16.09      1.17 o 
   4   1   4       14.86       10.51      1.09 o 
   5   1   4       38.56       39.51      2.97 o 
   6   1   4        0.91        3.52      1.89 o 
   7   1   4       20.87       23.36      3.33 o 
   8   1   4        0.49        2.43      1.66 o 
   9   1   4       10.40        7.02      3.04 o 
  10   1   4       32.65       20.72      4.32 o 
 -11   2   4        1.22        7.43      3.26 o 
 -10   2   4        4.06        4.62      2.95 o 
  -9   2   4        0.15        1.41      1.73 o 
  -8   2   4        2.03        0.99      1.84 o 
  -7   2   4       77.17       82.26      3.28 o 
  -6   2   4      162.56      180.22      4.50 o 
  -5   2   4      366.46      375.29      5.78 o 
  -4   2   4       62.20       57.84      2.05 o 
  -3   2   4        4.96        6.66      1.01 o 
  -2   2   4      204.27      189.43      4.05 o 
  -1   2   4     1721.78     1657.52     21.40 o 
   0   2   4      384.58      382.38      6.42 o 
   1   2   4        0.17        0.26      0.43 o 
   2   2   4     2510.56     2656.24     27.49 o 
   3   2   4      340.79      382.04      5.19 o 
   4   2   4        5.29        8.81      1.40 o 
   5   2   4       14.48       11.25      1.34 o 
   6   2   4       19.85       16.03      2.17 o 
   7   2   4      123.76      128.91      5.03 o 
   8   2   4       89.69      100.46      4.71 o 
   9   2   4        9.61       11.70      2.74 o 
  10   2   4        0.06        2.01      2.98 o 
 -11   3   4       15.42       11.66      6.44 o 
 -10   3   4        7.32       18.09      3.77 o 
  -9   3   4        5.68        5.90      2.10 o 
  -8   3   4        1.47        3.03      1.78 o 
  -7   3   4        6.10        4.78      1.53 o 
  -6   3   4       25.92       26.17      1.95 o 
  -5   3   4      767.38      762.37     10.31 o 
  -4   3   4      334.65      359.60      7.22 o 
  -3   3   4      335.63      302.26      5.13 o 
  -2   3   4       39.53       27.38      1.50 o 
  -1   3   4       28.09       32.27      1.87 o 
   0   3   4       42.28       38.72      1.44 o 
   1   3   4       15.84       27.85      1.18 o 
   2   3   4      177.47      179.13      3.05 o 
   3   3   4        9.62       11.15      0.93 o 
   4   3   4       60.68       79.28      2.63 o 
   5   3   4        4.10        3.36      1.18 o 
   6   3   4      166.91      159.84      5.21 o 
   7   3   4      147.69      140.85      5.33 o 
   8   3   4        8.78        8.40      2.45 o 
   9   3   4        0.83       -2.02      2.61 o 
  10   3   4       16.25       10.87      3.96 o 
 -10   4   4        0.39        5.53      3.06 o 
  -9   4   4        0.41        1.74      3.52 o 
  -8   4   4       36.46       36.25      4.39 o 
  -7   4   4        3.73        5.04      1.48 o 
  -6   4   4        4.51        5.20      1.78 o 
  -5   4   4       40.09       45.93      2.61 o 
  -4   4   4       36.42       35.46      2.15 o 
  -3   4   4       31.66       34.17      1.90 o 
  -2   4   4        1.18        2.14      1.05 o 
  -1   4   4        0.02        2.72      0.96 o 
   0   4   4      728.30      749.01     14.55 o 
   1   4   4      186.55      183.13      3.98 o 
   2   4   4       67.30       68.24      2.57 o 
   3   4   4       33.88       32.84      1.67 o 
   4   4   4       24.87       27.37      1.88 o 
   5   4   4       58.63       51.54      2.89 o 
   6   4   4      130.16      120.38      4.64 o 
   7   4   4       22.97       20.49      2.70 o 
   8   4   4        1.26       -0.37      1.84 o 
   9   4   4        0.14       -3.30      2.14 o 
  10   4   4        0.18        2.10      3.16 o 
 -10   5   4        0.06        3.15      4.49 o 
  -9   5   4       15.45        8.98      2.91 o 
  -8   5   4        5.67        6.69      2.10 o 
  -7   5   4       37.31       33.28      2.54 o 
  -6   5   4       18.01       12.49      1.63 o 
  -5   5   4        0.00       -1.14      1.76 o 
  -4   5   4      165.62      157.78      5.26 o 
  -3   5   4       12.58       15.23      2.01 o 
  -2   5   4        8.21        6.30      1.51 o 
  -1   5   4      192.09      204.43      5.95 o 
   0   5   4      217.26      239.81      4.87 o 
   1   5   4        7.71        5.33      1.08 o 
   2   5   4       19.08       20.44      1.65 o 
   3   5   4       65.91       59.93      2.91 o 
   4   5   4        6.75        1.19      1.88 o 
   5   5   4      230.98      236.70      6.49 o 
   6   5   4       87.69       89.29      5.22 o 
   7   5   4        2.31        4.13      2.61 o 
   8   5   4        0.01        2.19      2.61 o 
   9   5   4        1.97       -4.82      2.43 o 
  -9   6   4        1.33       -1.42      3.30 o 
  -8   6   4        3.23       -2.33      2.95 o 
  -7   6   4        0.23       -0.17      1.63 o 
  -6   6   4        1.22        1.59      1.64 o 
  -5   6   4       52.67       55.04      3.77 o 
  -4   6   4        5.32        4.65      1.73 o 
  -3   6   4      117.21      109.06      4.46 o 
  -2   6   4       45.66       49.69      3.27 o 
  -1   6   4       79.88       86.07      3.85 o 
   0   6   4       20.55       18.86      2.27 o 
   1   6   4       44.10       43.61      3.17 o 
   2   6   4       13.15       15.06      1.64 o 
   3   6   4      233.17      203.13      4.87 o 
   4   6   4      226.31      215.50      9.32 o 
   5   6   4       35.08       37.48      3.08 o 
   6   6   4        0.18       -0.27      1.74 o 
   7   6   4        2.32       -1.03      3.48 o 
   8   6   4        1.16       -0.52      2.65 o 
  -8   7   4        1.88       -0.53      3.38 o 
  -7   7   4        1.01        0.72      2.55 o 
  -6   7   4       29.09       34.88      3.69 o 
  -5   7   4        0.32        0.08      1.47 o 
  -4   7   4        0.08        0.79      1.62 o 
  -3   7   4       15.28       19.68      2.58 o 
  -2   7   4       19.23       24.61      2.86 o 
  -1   7   4       22.32       26.69      6.10 o 
   0   7   4       46.41       46.08      3.47 o 
   1   7   4      178.87      176.57      5.92 o 
   2   7   4        8.63        7.92      2.13 o 
   3   7   4      103.65       95.70      5.84 o 
   4   7   4        7.41        4.87      3.45 o 
   5   7   4       32.10       23.42      3.86 o 
   6   7   4        0.42        0.57      2.42 o 
   7   7   4       14.60       17.82      6.24 o 
   8   7   4        0.77        0.22      5.21 o 
  -7   8   4        0.58        3.23      2.90 o 
  -6   8   4        0.05        1.80      2.09 o 
  -5   8   4       15.33       14.59      3.89 o 
  -4   8   4        6.26        9.41      2.47 o 
  -3   8   4        0.00        0.72      1.66 o 
  -2   8   4        2.24        2.75      1.76 o 
  -1   8   4        0.36        1.54      1.46 o 
   0   8   4        0.00       -0.96      2.35 o 
   1   8   4       24.16       25.23      3.03 o 
   2   8   4       27.39       29.21      3.08 o 
   3   8   4        1.22        5.47      2.81 o 
   4   8   4        3.24        0.30      2.68 o 
   5   8   4        4.65        6.60      4.96 o 
   6   8   4        1.94        2.08      2.95 o 
   7   8   4        0.07       -1.12      5.65 o 
  -6   9   4        1.04       -0.53      3.47 o 
  -5   9   4        0.44        2.57      2.31 o 
  -4   9   4        5.49        3.31      2.28 o 
  -3   9   4        9.11        5.73      2.54 o 
  -2   9   4        1.24        2.22      2.36 o 
  -1   9   4        2.22        1.21      1.77 o 
   0   9   4        4.51        4.01      1.97 o 
   1   9   4        0.73        3.32      1.89 o 
   2   9   4        0.29        2.59      2.03 o 
   3   9   4        0.00       -2.76      2.26 o 
   4   9   4        1.36        6.15      3.07 o 
   5   9   4        4.06        1.06      3.06 o 
  -4  10   4        0.02       -1.56      3.09 o 
  -3  10   4        3.06        2.23      2.54 o 
  -2  10   4        0.31        3.26      2.27 o 
  -1  10   4        0.73        0.94      2.81 o 
   0  10   4        0.39       -0.32      1.81 o 
   1  10   4        2.43        3.16      2.12 o 
   2  10   4        0.00        6.62      3.84 o 
   3  10   4        1.58       -2.83      3.11 o 
 -11   1   5        1.47        4.24      2.76 o 
 -10   1   5        5.94        5.64      5.89 o 
  -9   1   5       20.97       21.13      3.45 o 
  -8   1   5       10.47       11.67      1.89 o 
  -7   1   5       21.29       18.39      2.02 o 
  -6   1   5       34.91       33.33      2.26 o 
  -5   1   5       80.05       74.99      2.80 o 
  -4   1   5      166.44      164.66      3.87 o 
  -3   1   5      698.89      768.10     12.65 o 
  -2   1   5     2685.30     2696.05     40.71 o 
  -1   1   5     1104.43     1100.76     18.18 o 
   0   1   5       16.95        2.95      3.39 o 
   1   1   5        3.40        2.95      0.60 o 
   2   1   5        0.70        5.21      0.64 o 
   3   1   5      882.97      926.45     12.74 o 
   4   1   5      111.21      123.73      3.13 o 
   5   1   5       12.41       14.85      2.26 o 
   6   1   5        1.81        3.04      1.79 o 
   7   1   5      103.99      113.23      5.72 o 
   8   1   5        8.32        8.11      2.88 o 
   9   1   5       82.15       88.15     11.30 o 
  10   1   5       11.91        9.74      3.87 o 
 -11   2   5       10.10        9.77      3.35 o 
 -10   2   5       29.80       29.51      4.31 o 
  -9   2   5        1.78        4.84      2.00 o 
  -8   2   5        8.34       10.30      1.80 o 
  -7   2   5      122.01      119.64      3.95 o 
  -6   2   5       98.40       95.68      3.41 o 
  -5   2   5      290.34      270.52      5.51 o 
  -4   2   5     1418.94     1428.30     17.16 o 
  -3   2   5      177.89      161.39      4.21 o 
  -2   2   5      126.55      132.85      3.48 o 
  -1   2   5       38.84       47.59      2.03 o 
   0   2   5      597.57      587.41     10.82 o 
   1   2   5       33.66       34.99      1.43 o 
   2   2   5      392.53      440.83      6.63 o 
   3   2   5      144.51      144.06      2.73 o 
   4   2   5       28.97       22.78      1.65 o 
   5   2   5       90.09       91.68      4.22 o 
   6   2   5        4.40        4.41      2.22 o 
   7   2   5       13.18       15.19      2.41 o 
   8   2   5       87.14       82.65      5.92 o 
   9   2   5        0.00        1.53      2.28 o 
  10   2   5        0.45       -3.96      2.69 o 
 -11   3   5       12.02       12.67      3.87 o 
 -10   3   5        1.05        2.54      3.90 o 
  -9   3   5        4.61        6.75      2.21 o 
  -8   3   5        0.09        0.45      1.29 o 
  -7   3   5       93.83       98.44      5.62 o 
  -6   3   5       13.25       11.55      2.85 o 
  -5   3   5       12.02       13.44      1.65 o 
  -4   3   5       36.28       42.98      2.52 o 
  -3   3   5      258.80      265.71      4.85 o 
  -2   3   5        0.76        0.52      0.78 o 
  -1   3   5      171.15      168.57      4.22 o 
   0   3   5       56.89       61.30      1.97 o 
   1   3   5     1032.47     1115.00     11.88 o 
   2   3   5        6.58        9.69      0.91 o 
   3   3   5       55.29       56.90      1.76 o 
   4   3   5        5.26        4.90      1.10 o 
   5   3   5        1.43        6.31      1.26 o 
   6   3   5        2.79       -0.44      1.48 o 
   7   3   5       39.07       40.89      5.62 o 
   8   3   5       66.29       64.00      4.33 o 
   9   3   5        9.60       14.05      2.83 o 
  10   3   5        0.02       -0.95      2.97 o 
 -10   4   5        0.21       10.40      3.13 o 
  -9   4   5        0.40        2.87      1.92 o 
  -8   4   5       17.06       14.83      2.14 o 
  -7   4   5       42.27       43.56      2.76 o 
  -6   4   5        2.76        3.17      1.21 o 
  -5   4   5       18.60       14.28      1.67 o 
  -4   4   5      129.85      138.72      4.32 o 
  -3   4   5       74.37       79.51      2.76 o 
  -2   4   5        1.77        0.30      1.18 o 
  -1   4   5      315.54      305.60      6.49 o 
   0   4   5       65.53       57.41      1.74 o 
   1   4   5       76.26       93.59      2.53 o 
   2   4   5       45.77       50.30      1.75 o 
   3   4   5        1.06        0.69      0.72 o 
   4   4   5        6.34        7.02      1.34 o 
   5   4   5       27.92       25.33      2.05 o 
   6   4   5       83.19       99.69      4.46 o 
   7   4   5       37.85       36.63      3.28 o 
   8   4   5        4.00        0.38      2.79 o 
   9   4   5        1.55       -1.59      2.12 o 
 -10   5   5        1.67        0.45      2.62 o 
  -9   5   5        6.09        8.05      2.95 o 
  -8   5   5        5.12        5.66      4.05 o 
  -7   5   5        0.18        0.53      1.43 o 
  -6   5   5        0.36        1.00      1.55 o 
  -5   5   5       22.52       30.40      7.17 o 
  -4   5   5       21.18       29.03      7.20 o 
  -3   5   5       78.14       68.28      3.38 o 
  -2   5   5       30.57       29.97      4.09 o 
  -1   5   5        0.75        1.13      1.17 o 
   0   5   5      105.09      124.84      3.51 o 
   1   5   5       11.30       14.51      1.73 o 
   2   5   5       34.10       32.23      1.98 o 
   3   5   5        3.88        1.43      1.43 o 
   4   5   5        0.31       -0.38      1.23 o 
   5   5   5       15.85       18.76      3.78 o 
   6   5   5       33.39       30.29      3.82 o 
   7   5   5        1.71        1.06      3.66 o 
   8   5   5        2.20       -2.04      2.29 o 
   9   5   5        0.07       -4.17      2.62 o 
  -9   6   5        0.12        2.12      3.42 o 
  -8   6   5        4.34        6.38      3.65 o 
  -7   6   5        0.72        2.80      2.24 o 
  -6   6   5        2.87        2.62      1.68 o 
  -5   6   5       18.19       19.81      4.12 o 
  -4   6   5        4.73        6.64      2.26 o 
  -3   6   5        4.49        6.56      1.75 o 
  -2   6   5        7.00        9.24      1.95 o 
  -1   6   5        1.39        0.09      1.45 o 
   0   6   5        2.22        1.63      1.06 o 
   1   6   5        0.52        2.34      1.83 o 
   2   6   5        2.73        1.74      0.95 o 
   3   6   5       60.32       62.07      8.84 o 
   4   6   5       26.40       27.35      3.01 o 
   5   6   5        8.73       10.01      2.16 o 
   6   6   5        0.22        0.07      3.01 o 
   7   6   5        5.97        4.38      2.97 o 
   8   6   5        0.23       -5.20      2.60 o 
  -8   7   5        4.69        7.17      4.29 o 
  -7   7   5        5.15        2.58      1.85 o 
  -6   7   5        1.42        0.30      1.65 o 
  -5   7   5       26.23       21.43      7.51 o 
  -4   7   5       46.79       41.12      4.12 o 
  -3   7   5        0.15        1.46      2.59 o 
  -2   7   5        4.57        3.52      1.67 o 
  -1   7   5       17.06       18.13      2.50 o 
   0   7   5       60.00       67.92      3.90 o 
   1   7   5       22.86       26.65      2.84 o 
   2   7   5       83.22       76.01      4.08 o 
   3   7   5       71.54       78.60      5.45 o 
   4   7   5        0.13        3.43      2.37 o 
   5   7   5        5.83        2.84      2.49 o 
   6   7   5        2.59       11.30      5.36 o 
   7   7   5        0.07       -0.26      4.61 o 
  -7   8   5        3.22        4.33      3.56 o 
  -6   8   5        1.25        3.48      2.50 o 
  -5   8   5        4.52        0.90      2.09 o 
  -4   8   5        0.58       -1.92      3.21 o 
  -3   8   5        0.92        0.87      1.80 o 
  -2   8   5       11.41       14.72      2.56 o 
  -1   8   5        5.62        4.99      1.93 o 
   0   8   5       25.37       25.96      3.76 o 
   1   8   5        3.18        0.66      3.08 o 
   2   8   5        1.07        4.06      1.74 o 
   3   8   5        0.34       -0.74      3.36 o 
   4   8   5        2.77       -1.54      3.04 o 
   5   8   5        0.00       -1.07      2.34 o 
   6   8   5        3.29        6.24      3.16 o 
  -6   9   5        0.49        3.19      3.22 o 
  -5   9   5        1.96        0.82      2.22 o 
  -4   9   5        0.21        1.24      2.11 o 
  -3   9   5        1.30        1.93      4.22 o 
  -2   9   5        3.94        3.54      2.01 o 
  -1   9   5        2.04        3.66      1.96 o 
   0   9   5        4.26        5.79      2.90 o 
   1   9   5        0.46        2.33      1.97 o 
   2   9   5        0.70       -2.08      2.19 o 
   3   9   5        2.24        3.50      4.32 o 
   4   9   5        4.55        2.81      4.04 o 
   5   9   5        0.56        0.34      2.80 o 
  -3  10   5        0.23       -0.68      5.14 o 
  -2  10   5        4.05        4.37      3.27 o 
  -1  10   5        3.38        5.06      2.36 o 
   0  10   5        0.44        0.09      2.04 o 
   1  10   5        1.29        5.95      2.43 o 
   2  10   5        0.00        2.98      3.34 o 
 -11   0   6        0.04        0.95      3.62 o 
 -10   0   6       36.73       35.06      6.45 o 
  -9   0   6      100.65      116.99      6.25 o 
  -8   0   6       23.36       20.61      3.10 o 
  -7   0   6      317.75      287.62     11.21 o 
  -6   0   6       31.14       33.06      3.73 o 
  -5   0   6        4.33        4.51      1.61 o 
  -4   0   6      570.25      539.58      9.63 o 
  -3   0   6      196.71      157.14      7.51 o 
  -2   0   6     3447.07     3510.13     74.07 o 
  -1   0   6     1914.59     1928.08     42.63 o 
   0   0   6      206.25      211.27      7.63 o 
   1   0   6       33.62       33.06      2.57 o 
   2   0   6       76.83       74.20      6.52 o 
   3   0   6      813.60      842.67     17.26 o 
   4   0   6        2.29        2.13      1.80 o 
   5   0   6      752.42      758.66     21.63 o 
   6   0   6        0.05        1.55      2.65 o 
   7   0   6        7.72       12.02      3.84 o 
   8   0   6       17.87       23.79      5.25 o 
   9   0   6        6.61       -5.81      2.90 o 
  10   0   6        4.79        1.81      4.73 o 
 -11   1   6        1.75        3.70      2.98 o 
 -10   1   6       15.08       15.71      3.62 o 
  -9   1   6        4.65        5.40      1.66 o 
  -8   1   6      141.81      145.55      4.63 o 
  -7   1   6       49.55       51.68      2.97 o 
  -6   1   6        7.28        7.56      1.52 o 
  -5   1   6       39.26       34.38      2.22 o 
  -4   1   6      183.18      201.12      4.54 o 
  -3   1   6      238.88      233.48      6.69 o 
  -2   1   6      384.20      409.95      9.18 o 
  -1   1   6      121.96      125.41      4.21 o 
   0   1   6     1635.97     1804.43     39.82 o 
   1   1   6      282.94      271.50      5.24 o 
   2   1   6      206.90      206.63      3.79 o 
   3   1   6        2.25        1.45      0.68 o 
   4   1   6      146.49      139.99      5.02 o 
   5   1   6        9.40       12.10      2.24 o 
   6   1   6       12.01       13.71      2.68 o 
   7   1   6       70.54       78.88      5.26 o 
   8   1   6       38.38       41.91      4.44 o 
   9   1   6        1.34        3.46      1.99 o 
  10   1   6        4.13        5.56      3.62 o 
 -11   2   6       18.11       25.44      4.40 o 
 -10   2   6        0.40        3.20      2.71 o 
  -9   2   6        4.26        2.71      1.61 o 
  -8   2   6        1.67        1.48      1.40 o 
  -7   2   6       46.50       46.61      3.27 o 
  -6   2   6      203.29      185.74      4.88 o 
  -5   2   6      209.06      222.01      5.10 o 
  -4   2   6        6.11        8.15      2.01 o 
  -3   2   6      205.13      210.26      4.70 o 
  -2   2   6        1.10        0.64      0.76 o 
  -1   2   6      310.65      277.24     13.60 o 
   0   2   6     1649.80     1664.66     26.25 o 
   1   2   6      485.63      566.18      7.64 o 
   2   2   6      149.75      141.18      4.14 o 
   3   2   6       18.35       21.95      1.62 o 
   4   2   6       53.05       53.74      2.38 o 
   5   2   6        0.04        0.82      1.47 o 
   6   2   6        2.29        4.07      2.03 o 
   7   2   6       46.15       51.11      4.55 o 
   8   2   6        5.63        8.11      2.26 o 
   9   2   6        3.76       -2.03      3.06 o 
  10   2   6        3.10        2.18      3.29 o 
 -10   3   6        0.06        0.91      2.03 o 
  -9   3   6        0.14        1.45      1.92 o 
  -8   3   6       21.55       18.69      2.20 o 
  -7   3   6        5.34        5.02      1.47 o 
  -6   3   6      368.91      371.18     10.31 o 
  -5   3   6       76.54       70.25      3.47 o 
  -4   3   6        5.15        3.86      1.29 o 
  -3   3   6        2.75        1.24      0.90 o 
  -2   3   6       44.85       43.83      2.36 o 
  -1   3   6       16.35       14.55      1.53 o 
   0   3   6      221.17      230.29      4.31 o 
   1   3   6     1241.52     1282.68     13.69 o 
   2   3   6        7.09        8.17      0.92 o 
   3   3   6      277.41      290.51      5.38 o 
   4   3   6       17.13       20.22      2.08 o 
   5   3   6       20.83       30.52      2.93 o 
   6   3   6        1.18       -1.10      2.84 o 
   7   3   6       20.62       19.12      2.69 o 
   8   3   6        4.07        3.59      2.12 o 
   9   3   6        2.33       -1.97      1.95 o 
 -10   4   6        3.97        3.83      2.25 o 
  -9   4   6        2.47       -0.09      1.84 o 
  -8   4   6        7.37        7.10      1.81 o 
  -7   4   6        6.61        3.69      1.95 o 
  -6   4   6       24.60       24.71      2.31 o 
  -5   4   6       35.53       26.81      3.63 o 
  -4   4   6       22.22       20.15      2.12 o 
  -3   4   6        7.21        8.36      1.58 o 
  -2   4   6      199.12      176.98      4.91 o 
  -1   4   6       72.77       65.82      2.92 o 
   0   4   6       33.00       35.29      1.89 o 
   1   4   6        2.54        1.09      0.69 o 
   2   4   6       98.64       93.01      2.46 o 
   3   4   6        0.00        0.26      0.96 o 
   4   4   6       54.83       61.63      2.65 o 
   5   4   6        3.52        2.54      1.56 o 
   6   4   6        7.36        9.02      2.11 o 
   7   4   6       11.65        8.06      2.34 o 
   8   4   6        1.77       -0.19      2.07 o 
   9   4   6        0.10       -0.21      3.56 o 
  -9   5   6        1.56        5.40      2.93 o 
  -8   5   6        2.15        1.16      1.70 o 
  -7   5   6        2.65        2.02      3.23 o 
  -6   5   6       20.17       17.33      5.82 o 
  -5   5   6       12.71       18.89      2.97 o 
  -4   5   6        6.29        9.39      2.11 o 
  -3   5   6       81.37       80.57      3.77 o 
  -2   5   6       20.34       19.34      2.39 o 
  -1   5   6      203.50      199.65      5.60 o 
   0   5   6       26.42       24.05      1.88 o 
   1   5   6       44.67       42.50      2.77 o 
   2   5   6        1.07        1.43      1.00 o 
   3   5   6       35.70       28.97      2.86 o 
   4   5   6       20.10       18.47      2.24 o 
   5   5   6        1.01        1.10      1.47 o 
   6   5   6       24.14       30.58      3.97 o 
   7   5   6        0.92        1.86      3.28 o 
   8   5   6        3.46       -3.96      2.46 o 
   9   5   6        0.00       -4.16      2.65 o 
  -9   6   6        1.02        0.21      3.19 o 
  -8   6   6        1.72       -0.91      3.09 o 
  -7   6   6        5.41        4.32      2.11 o 
  -6   6   6       22.87       13.79      3.39 o 
  -5   6   6        0.10       -0.41      1.33 o 
  -4   6   6       41.78       40.86      4.62 o 
  -3   6   6        0.12        0.78      1.94 o 
  -2   6   6       22.80       23.85      2.65 o 
  -1   6   6        3.87        2.50      1.51 o 
   0   6   6       24.96       21.55      2.01 o 
   1   6   6       90.87       91.33      3.34 o 
   2   6   6       49.40       52.34      3.32 o 
   3   6   6       33.94       23.12      2.55 o 
   4   6   6        3.21        7.80      1.92 o 
   5   6   6       19.39       20.85      3.95 o 
   6   6   6        8.87        5.35      4.20 o 
   7   6   6        3.10        3.27      2.86 o 
   8   6   6        3.01       -0.42      3.01 o 
  -8   7   6        1.58       -2.84      3.09 o 
  -7   7   6        2.71        2.33      2.11 o 
  -6   7   6        0.26       -0.64      1.57 o 
  -5   7   6        3.55        2.43      2.03 o 
  -4   7   6        4.78        3.90      2.10 o 
  -3   7   6        0.03        0.19      1.41 o 
  -2   7   6        6.04        2.71      1.60 o 
  -1   7   6       57.18       56.58      3.81 o 
   0   7   6       12.02        9.24      2.08 o 
   1   7   6        0.34        0.49      1.50 o 
   2   7   6        8.91        6.66      2.53 o 
   3   7   6        4.19        5.29      2.52 o 
   4   7   6        2.14        4.47      2.57 o 
   5   7   6        8.12        8.00      2.67 o 
   6   7   6        0.00       -1.72      4.61 o 
   7   7   6        1.33        1.01      4.66 o 
  -7   8   6        1.75        0.73      2.42 o 
  -6   8   6        6.80        4.85      2.44 o 
  -5   8   6        0.73       -0.06      2.05 o 
  -4   8   6        9.47       11.92      3.28 o 
  -3   8   6       10.33        7.96      2.50 o 
  -2   8   6       15.69       17.00      2.72 o 
  -1   8   6       10.97       11.29      2.33 o 
   0   8   6       42.97       46.87      3.90 o 
   1   8   6        7.80        6.95      1.98 o 
   2   8   6        3.11        5.34      2.71 o 
   3   8   6        0.89       -2.39      1.97 o 
   4   8   6        3.29        3.48      3.17 o 
   5   8   6        8.03       11.26      3.28 o 
   6   8   6        0.83        2.04      4.91 o 
  -5   9   6        0.31        1.86      2.27 o 
  -4   9   6        4.27        2.09      2.06 o 
  -3   9   6        0.40        0.35      2.08 o 
  -2   9   6        6.16        7.40      2.40 o 
  -1   9   6        2.61        3.70      1.91 o 
   0   9   6        0.61       -2.16      2.51 o 
   1   9   6        8.93        7.49      2.42 o 
   2   9   6        0.54        0.45      2.55 o 
   3   9   6        2.57        0.97      2.90 o 
   4   9   6        0.24       -1.15      4.03 o 
  -2  10   6        0.00       -2.74      2.26 o 
  -1  10   6        1.07        1.48      1.96 o 
   0  10   6        0.51       -0.79      1.91 o 
   1  10   6        1.51       -0.34      2.57 o 
 -11   1   7        3.88        9.11      3.31 o 
 -10   1   7        0.71        1.44      1.80 o 
  -9   1   7      103.20      111.86      4.45 o 
  -8   1   7      132.60      135.53      4.13 o 
  -7   1   7      203.56      197.12      5.43 o 
  -6   1   7       10.99       12.51      1.81 o 
  -5   1   7       32.70       27.90      2.19 o 
  -4   1   7       11.19       13.81      5.43 o 
  -3   1   7      158.56      167.94      5.76 o 
  -2   1   7      396.58      458.84     10.28 o 
  -1   1   7        5.33        5.34      1.47 o 
   0   1   7       60.40       32.73      3.09 o 
   1   1   7       35.88       40.01      1.65 o 
   2   1   7      293.33      311.36      5.01 o 
   3   1   7      161.98      179.92      4.24 o 
   4   1   7       20.19       21.50      2.43 o 
   5   1   7       69.81       67.56      4.04 o 
   6   1   7      108.46      101.38      5.25 o 
   7   1   7        0.07       -0.60      3.36 o 
   8   1   7       14.60       12.33      3.31 o 
   9   1   7        0.22        1.56      2.92 o 
  10   1   7        0.99       -5.60      2.80 o 
 -10   2   7       18.31       24.32      3.29 o 
  -9   2   7        0.96        2.62      1.64 o 
  -8   2   7        0.11        0.85      1.30 o 
  -7   2   7      341.63      321.68      7.08 o 
  -6   2   7        0.09       -0.11      1.11 o 
  -5   2   7        0.01       -0.92      1.66 o 
  -4   2   7       27.96       24.37      2.76 o 
  -3   2   7        2.52        1.21      0.91 o 
  -2   2   7       52.70       49.47      2.45 o 
  -1   2   7        3.61        2.35      1.22 o 
   0   2   7       14.00        8.63      1.47 o 
   1   2   7      185.88      173.25      3.62 o 
   2   2   7      229.52      222.31      4.11 o 
   3   2   7        1.02        1.63      1.80 o 
   4   2   7       24.05       23.99      2.60 o 
   5   2   7       43.84       34.14      3.20 o 
   6   2   7        4.90       10.16      3.19 o 
   7   2   7        0.27        1.09      2.16 o 
   8   2   7        8.08        9.77      2.40 o 
   9   2   7        0.23       -1.01      1.99 o 
 -10   3   7       24.00       25.12      3.31 o 
  -9   3   7        1.04        2.80      1.55 o 
  -8   3   7       53.76       55.62      3.42 o 
  -7   3   7        0.84        0.03      1.65 o 
  -6   3   7      330.62      329.69      8.13 o 
  -5   3   7        7.25        7.09      1.69 o 
  -4   3   7      237.73      229.58      8.80 o 
  -3   3   7        7.81        5.80      1.27 o 
  -2   3   7       64.37       73.53      3.21 o 
  -1   3   7        3.77        3.03      1.02 o 
   0   3   7      445.92      445.18      6.95 o 
   1   3   7        4.86        9.62      1.04 o 
   2   3   7       20.53       19.46      1.31 o 
   3   3   7       17.41       17.21      2.55 o 
   4   3   7        2.53        4.67      1.20 o 
   5   3   7        0.20       -2.35      1.18 o 
   6   3   7       11.12        5.81      2.01 o 
   7   3   7        2.29        3.69      1.86 o 
   8   3   7        3.25        2.88      2.06 o 
   9   3   7        2.35        1.56      2.32 o 
 -10   4   7        4.76        7.18      2.46 o 
  -9   4   7       18.58       19.55      4.35 o 
  -8   4   7        7.75        5.61      1.75 o 
  -7   4   7       42.76       47.23      3.51 o 
  -6   4   7       29.40       32.16      2.96 o 
  -5   4   7       63.36       65.31      4.57 o 
  -4   4   7        1.70        1.46      1.29 o 
  -3   4   7      198.28      189.76      6.67 o 
  -2   4   7        6.39        9.50      1.64 o 
  -1   4   7       40.09       38.91      2.60 o 
   0   4   7      108.06      100.48      2.65 o 
   1   4   7        0.83        0.43      0.75 o 
   2   4   7        0.22       -0.35      0.72 o 
   3   4   7       23.52       18.87      1.71 o 
   4   4   7        3.50        1.65      1.17 o 
   5   4   7       12.94       14.34      2.20 o 
   6   4   7        3.30        2.55      1.85 o 
   7   4   7        1.95        3.25      2.06 o 
   8   4   7        7.61        9.89      3.14 o 
   9   4   7        1.37       -0.07      2.66 o 
  -9   5   7        1.67        3.53      3.56 o 
  -8   5   7        5.23        2.04      2.04 o 
  -7   5   7        5.45        5.91      2.38 o 
  -6   5   7        5.18        2.18      2.37 o 
  -5   5   7       31.86       30.42      3.59 o 
  -4   5   7       26.71       27.25      3.35 o 
  -3   5   7        0.09       -1.10      1.29 o 
  -2   5   7       74.08       84.50      3.85 o 
  -1   5   7       99.18      105.66      6.41 o 
   0   5   7       37.08       41.27      2.39 o 
   1   5   7       69.97       66.63      3.42 o 
   2   5   7        0.06        1.20      1.42 o 
   3   5   7        8.96        7.35      1.85 o 
   4   5   7        0.00        0.54      1.21 o 
   5   5   7        7.47        5.47      2.40 o 
   6   5   7       27.94       28.57      3.99 o 
   7   5   7        0.01       -1.69      2.28 o 
   8   5   7        0.92       -1.52      3.55 o 
  -9   6   7        0.65        3.96      4.41 o 
  -8   6   7        0.13       -1.27      2.45 o 
  -7   6   7        6.07        5.72      3.09 o 
  -6   6   7        1.71        0.02      1.93 o 
  -5   6   7       18.77       19.61      4.09 o 
  -4   6   7        3.26       -0.44      1.38 o 
  -3   6   7        1.36        0.84      3.14 o 
  -2   6   7        0.77       -0.45      1.19 o 
  -1   6   7       51.65       52.29      6.81 o 
   0   6   7        6.57        4.15      2.80 o 
   1   6   7       27.84       30.53      3.34 o 
   2   6   7       35.94       35.49      4.67 o 
   3   6   7        8.14        8.56      3.01 o 
   4   6   7        0.04       -0.36      1.38 o 
   5   6   7        4.85        2.30      2.24 o 
   6   6   7        0.09       -2.01      2.27 o 
   7   6   7        0.09       -2.58      2.28 o 
  -8   7   7        7.44       12.00      5.23 o 
  -7   7   7        0.18       -3.43      1.91 o 
  -6   7   7        0.86        3.55      2.12 o 
  -5   7   7       27.78       28.78      3.90 o 
  -4   7   7       16.72       22.00      6.32 o 
  -3   7   7        1.63        0.84      2.68 o 
  -2   7   7        9.62        9.36      2.20 o 
  -1   7   7       13.16       10.69      2.29 o 
   0   7   7        1.18        0.36      1.55 o 
   1   7   7       22.02       16.44      2.51 o 
   2   7   7        1.48        2.70      2.26 o 
   3   7   7        0.34       -0.78      2.05 o 
   4   7   7        0.85        2.98      2.53 o 
   5   7   7        0.18       -6.16      3.08 o 
   6   7   7        0.07       -4.00      4.20 o 
   7   7   7        1.27       -5.02      4.42 o 
  -6   8   7        0.95        3.73      2.58 o 
  -5   8   7        0.07        1.48      1.83 o 
  -4   8   7        0.42       -0.71      1.82 o 
  -3   8   7       17.98       14.33      3.22 o 
  -2   8   7       24.35       19.34      2.93 o 
  -1   8   7        2.93        4.83      1.96 o 
   0   8   7        5.80        2.43      1.88 o 
   1   8   7        0.03        1.56      1.59 o 
   2   8   7        1.30       -2.98      1.93 o 
   3   8   7        0.70        2.32      2.39 o 
   4   8   7        0.79        1.18      3.37 o 
   5   8   7        0.35       -1.34      2.72 o 
  -5   9   7        0.28       -2.56      3.22 o 
  -4   9   7        2.41       -1.30      2.32 o 
  -3   9   7        1.76        2.85      2.21 o 
  -2   9   7       23.22       24.11      3.86 o 
  -1   9   7        1.08       -0.07      1.79 o 
   0   9   7        1.74        2.88      2.11 o 
   1   9   7        0.06       -2.12      2.37 o 
   2   9   7        0.88        0.73      2.58 o 
   3   9   7        0.25       -1.33      2.56 o 
   4   9   7        0.07        3.14      5.27 o 
  -1  10   7        4.03        3.30      3.07 o 
   0  10   7        1.84        4.51      3.17 o 
 -10   0   8        8.61        4.95      5.95 o 
  -9   0   8       85.19       93.59      5.99 o 
  -8   0   8      213.08      214.53      8.62 o 
  -7   0   8      262.49      261.64      9.10 o 
  -6   0   8       27.88       28.39      3.43 o 
  -5   0   8        0.71        1.36      1.67 o 
  -4   0   8       19.41       20.07      3.62 o 
  -3   0   8      105.18      100.19      6.39 o 
  -2   0   8       39.96       51.09      4.35 o 
  -1   0   8      324.72      404.66     13.39 o 
   0   0   8        6.19        4.41      1.72 o 
   1   0   8      929.46      830.98     15.22 o 
   2   0   8      265.18      263.06      6.62 o 
   3   0   8        8.58       10.77      2.68 o 
   4   0   8      305.29      310.49     12.20 o 
   5   0   8      113.27      127.41      8.05 o 
   6   0   8       20.48       23.60      4.67 o 
   7   0   8       35.95       34.99      5.59 o 
   8   0   8        0.03        0.99      3.66 o 
   9   0   8        0.05        3.64      4.19 o 
 -10   1   8       17.31       23.94      2.79 o 
  -9   1   8       27.17       33.76      2.97 o 
  -8   1   8       24.53       23.33      2.47 o 
  -7   1   8       41.90       39.30      2.90 o 
  -6   1   8      164.98      164.94      4.90 o 
  -5   1   8        2.13        0.40      1.28 o 
  -4   1   8       32.24       37.14      3.26 o 
  -3   1   8        8.60       10.14      1.85 o 
  -2   1   8        3.02        7.86      1.65 o 
  -1   1   8      188.04      226.42      6.53 o 
   0   1   8       25.17       33.15      2.49 o 
   1   1   8       28.48       18.24      1.36 o 
   2   1   8        7.70        9.04      1.04 o 
   3   1   8       25.77       26.47      3.59 o 
   4   1   8       19.58       23.63      2.77 o 
   5   1   8        1.84       -0.14      1.65 o 
   6   1   8       30.36       24.99      3.37 o 
   7   1   8        3.84        3.65      2.37 o 
   8   1   8        1.17       -0.58      2.38 o 
   9   1   8        0.02       -0.51      2.95 o 
 -10   2   8        0.03       -0.16      1.57 o 
  -9   2   8       10.01       10.71      2.03 o 
  -8   2   8        0.38       -0.06      1.34 o 
  -7   2   8       29.91       31.63      2.65 o 
  -6   2   8      327.08      330.66      8.20 o 
  -5   2   8       74.19       78.68      4.52 o 
  -4   2   8       23.46       23.73      2.85 o 
  -3   2   8       16.75       16.63      1.74 o 
  -2   2   8       15.93       14.47      4.26 o 
  -1   2   8      143.29      145.47      5.21 o 
   0   2   8      181.77      182.57      8.01 o 
   1   2   8      127.03      140.49      3.38 o 
   2   2   8      203.50      202.87      4.08 o 
   3   2   8       50.99       60.50      2.66 o 
   4   2   8        1.96        1.85      1.48 o 
   5   2   8       13.22        8.48      2.22 o 
   6   2   8        2.24        0.94      2.66 o 
   7   2   8        0.02        0.94      3.10 o 
   8   2   8        2.72        5.95      2.67 o 
   9   2   8        2.84        4.56      2.80 o 
 -10   3   8        0.03        0.42      1.98 o 
  -9   3   8        8.52        7.60      2.08 o 
  -8   3   8       11.49        8.12      2.84 o 
  -7   3   8        8.07        6.45      1.84 o 
  -6   3   8      145.20      150.95      5.52 o 
  -5   3   8      368.32      359.88     10.60 o 
  -4   3   8       32.41       30.40      3.18 o 
  -3   3   8      100.49       93.59      4.63 o 
  -2   3   8       48.62       51.77      2.84 o 
  -1   3   8       12.49       14.70      1.76 o 
   0   3   8       45.75       50.59      2.23 o 
   1   3   8        0.65        0.53      0.73 o 
   2   3   8        0.63        0.08      1.33 o 
   3   3   8        2.72        2.66      1.06 o 
   4   3   8       37.88       43.92      2.98 o 
   5   3   8        0.06        0.57      1.37 o 
   6   3   8        2.52        5.87      1.93 o 
   7   3   8        4.53        3.37      1.91 o 
   8   3   8        1.81        1.51      2.57 o 
   9   3   8        0.83        4.58      2.60 o 
 -10   4   8        8.84       17.02      3.09 o 
  -9   4   8       14.56        9.46      2.35 o 
  -8   4   8        0.61       -0.83      1.53 o 
  -7   4   8       15.56       11.74      2.24 o 
  -6   4   8        1.79        0.50      1.34 o 
  -5   4   8       71.14       69.19      4.92 o 
  -4   4   8      240.47      257.29      8.56 o 
  -3   4   8       12.26       15.29      2.91 o 
  -2   4   8      100.27       95.14      3.82 o 
  -1   4   8        0.02        1.43      1.16 o 
   0   4   8       86.72       90.09      2.65 o 
   1   4   8       90.45       97.55      2.74 o 
   2   4   8       28.95       27.53      2.02 o 
   3   4   8        0.55        0.04      1.03 o 
   4   4   8       23.66       21.04      2.38 o 
   5   4   8       25.87       17.92      6.69 o 
   6   4   8       14.28       14.43      3.26 o 
   7   4   8        0.01        0.93      4.33 o 
   8   4   8        0.02       -4.48      4.42 o 
  -9   5   8       15.99       14.55      3.38 o 
  -8   5   8       15.23       10.70      2.85 o 
  -7   5   8        0.97        3.72      2.70 o 
  -6   5   8       30.78       30.06      3.86 o 
  -5   5   8       44.22       51.08      4.45 o 
  -4   5   8      116.60      134.76      6.24 o 
  -3   5   8      126.90      133.91      6.04 o 
  -2   5   8      350.69      330.21      7.87 o 
  -1   5   8        0.66        1.81      1.47 o 
   0   5   8        6.99        5.43      1.29 o 
   1   5   8        0.62        1.26      1.15 o 
   2   5   8      112.48      117.05      4.63 o 
   3   5   8        7.32       14.93      2.23 o 
   4   5   8        4.82        0.12      1.49 o 
   5   5   8        0.00       -0.54      2.21 o 
   6   5   8        0.08        0.51      2.90 o 
   7   5   8        0.21        0.03      2.52 o 
   8   5   8        0.42       -2.02      2.59 o 
  -8   6   8        0.03       -1.61      2.16 o 
  -7   6   8        0.28       -1.03      4.23 o 
  -6   6   8        1.91       -0.37      3.92 o 
  -5   6   8        2.20        1.87      2.13 o 
  -4   6   8       17.75       11.83      2.62 o 
  -3   6   8       78.24       88.63      7.11 o 
  -2   6   8        6.41        8.47      2.50 o 
  -1   6   8       51.05       53.66      3.01 o 
   0   6   8       72.22       79.14      3.36 o 
   1   6   8       34.67       36.47      3.03 o 
   2   6   8        0.55       -2.49      1.25 o 
   3   6   8       19.10       16.64      2.41 o 
   4   6   8        1.87        3.09      1.74 o 
   5   6   8        5.55        7.36      2.80 o 
   6   6   8        2.32        0.98      2.69 o 
   7   6   8        0.03       -2.77      2.61 o 
  -7   7   8        0.42        2.49      2.27 o 
  -6   7   8       31.99       27.44      6.51 o 
  -5   7   8       17.04       20.14      4.83 o 
  -4   7   8        0.03        1.40      1.77 o 
  -3   7   8        1.32        2.79      1.84 o 
  -2   7   8       34.95       39.84      4.74 o 
  -1   7   8        3.02        3.13      1.95 o 
   0   7   8       77.25       84.06      4.49 o 
   1   7   8       20.15       18.96      4.15 o 
   2   7   8        0.38       -1.03      2.42 o 
   3   7   8        1.69        1.45      2.60 o 
   4   7   8        3.69        5.05      5.96 o 
   5   7   8        0.47       -0.42      4.85 o 
   6   7   8        0.06        5.15      5.20 o 
  -6   8   8        4.29        7.72      3.02 o 
  -5   8   8        4.93        6.04      2.48 o 
  -4   8   8        0.17        1.00      2.04 o 
  -3   8   8        8.45        9.27      2.63 o 
  -2   8   8        3.97        3.59      4.13 o 
  -1   8   8       25.61       25.40      3.60 o 
   0   8   8        1.22        1.40      1.91 o 
   1   8   8        6.37        4.80      2.94 o 
   2   8   8        0.66       -1.89      2.43 o 
   3   8   8        0.05       -1.00      2.21 o 
   4   8   8        0.02       -3.44      4.48 o 
   5   8   8        1.18       -1.26      6.04 o 
  -4   9   8       15.63       26.66      4.69 o 
  -3   9   8        2.29        3.21      2.45 o 
  -2   9   8        5.81        7.12      2.54 o 
  -1   9   8        8.97        6.85      2.58 o 
   0   9   8        0.21       -0.01      1.87 o 
   1   9   8        2.26        1.55      2.93 o 
   2   9   8        6.38        5.85      5.32 o 
   3   9   8        0.73        0.12      2.53 o 
 -10   1   9        0.10        3.57      1.74 o 
  -9   1   9        7.23        8.03      1.85 o 
  -8   1   9       22.55       22.30      2.92 o 
  -7   1   9        0.02       -1.34      1.10 o 
  -6   1   9       12.33       11.91      2.51 o 
  -5   1   9        2.70        1.61      1.44 o 
  -4   1   9      181.50      186.09     13.37 o 
  -3   1   9       10.44       13.83      2.46 o 
  -2   1   9      122.78      131.74      5.28 o 
  -1   1   9       23.60       23.14      2.38 o 
   0   1   9       12.30       16.62      2.02 o 
   1   1   9       20.24       16.93      1.45 o 
   2   1   9        3.24        3.17      0.93 o 
   3   1   9      175.03      173.76      7.93 o 
   4   1   9       25.75       21.75      2.88 o 
   5   1   9        1.64        1.43      1.74 o 
   6   1   9       45.99       45.38      4.23 o 
   7   1   9        4.28        2.62      2.41 o 
   8   1   9        0.06       -0.36      2.64 o 
   9   1   9        0.07       -4.31      2.56 o 
 -10   2   9        0.71        2.05      1.75 o 
  -9   2   9        3.15        0.18      1.50 o 
  -8   2   9        0.99       -0.83      1.34 o 
  -7   2   9       25.50       32.68      3.22 o 
  -6   2   9        5.56        3.68      1.76 o 
  -5   2   9      127.37      124.46      5.89 o 
  -4   2   9       46.10       55.76      4.12 o 
  -3   2   9        2.62        2.52      1.94 o 
  -2   2   9       10.96       13.63      2.43 o 
  -1   2   9       50.24       50.47      3.39 o 
   0   2   9       62.08       58.56      3.32 o 
   1   2   9       19.64       23.89      1.67 o 
   2   2   9        5.29        5.84      1.33 o 
   3   2   9        8.84        6.40      1.93 o 
   4   2   9       40.82       47.49      4.03 o 
   5   2   9       32.05       32.94      7.06 o 
   6   2   9        2.74        1.12      2.10 o 
   7   2   9        3.37        4.37      2.54 o 
   8   2   9        0.39        3.81      1.96 o 
   9   2   9        0.57        1.48      2.56 o 
 -10   3   9        0.14        3.14      2.14 o 
  -9   3   9        5.29        2.45      1.81 o 
  -8   3   9       33.97       39.79      3.73 o 
  -7   3   9        0.05        0.89      1.48 o 
  -6   3   9       47.42       46.25      4.43 o 
  -5   3   9        0.00       -1.44      1.33 o 
  -4   3   9       88.96       92.33      4.99 o 
  -3   3   9       10.51       10.14      2.14 o 
  -2   3   9      160.01      156.29      4.79 o 
  -1   3   9       35.71       39.52      2.64 o 
   0   3   9       16.26       14.00      1.33 o 
   1   3   9        0.68        0.03      0.94 o 
   2   3   9       66.92       68.60      3.90 o 
   3   3   9        0.52        0.20      1.07 o 
   4   3   9        1.65        0.20      1.28 o 
   5   3   9       21.36       15.96      3.03 o 
   6   3   9        1.05        1.82      1.70 o 
   7   3   9        0.12        1.09      1.85 o 
   8   3   9        0.10        1.29      2.56 o 
  -9   4   9        0.06        1.42      1.72 o 
  -8   4   9       28.05       33.31      3.65 o 
  -7   4   9       10.24       10.09      5.63 o 
  -6   4   9        0.10        0.54      1.49 o 
  -5   4   9       37.63       33.87      3.87 o 
  -4   4   9      165.10      179.18      7.19 o 
  -3   4   9      104.63      104.11      5.24 o 
  -2   4   9      346.17      368.94      8.23 o 
  -1   4   9      137.05      129.79      4.57 o 
   0   4   9        2.68        1.11      1.03 o 
   1   4   9       62.84       69.29      2.97 o 
   2   4   9        1.06       -0.35      1.16 o 
   3   4   9       97.52       98.69      4.19 o 
   4   4   9       84.28       89.45      5.65 o 
   5   4   9        0.17        0.99      1.98 o 
   6   4   9        0.09        1.65      2.09 o 
   7   4   9        0.03        1.40      2.24 o 
   8   4   9        0.03        1.39      2.61 o 
  -9   5   9        0.56        2.94      3.55 o 
  -8   5   9        3.61        4.72      2.35 o 
  -7   5   9        1.18        4.06      2.18 o 
  -6   5   9        4.21        6.15      2.33 o 
  -5   5   9        7.56        4.91      2.40 o 
  -4   5   9       61.99       71.52      5.09 o 
  -3   5   9        1.72        1.83      1.99 o 
  -2   5   9      101.92      107.68      4.43 o 
  -1   5   9       33.77       34.87      4.90 o 
   0   5   9        7.85       11.77      1.70 o 
   1   5   9       15.66       15.14      2.28 o 
   2   5   9       11.64       10.53      2.05 o 
   3   5   9       37.33       33.18      3.02 o 
   4   5   9        7.78        6.31      2.48 o 
   5   5   9        1.38        0.04      2.03 o 
   6   5   9        0.76       -3.08      2.02 o 
   7   5   9        1.32        0.11      2.62 o 
  -8   6   9        5.91        9.49      3.13 o 
  -7   6   9       10.09       11.25      6.06 o 
  -6   6   9        3.75        2.96      2.14 o 
  -5   6   9        7.22        7.62      2.38 o 
  -4   6   9       86.91       96.81      5.82 o 
  -3   6   9        7.66        3.39      1.81 o 
  -2   6   9       63.76       60.80      4.70 o 
  -1   6   9       28.75       37.07      2.71 o 
   0   6   9        5.97        7.69      2.07 o 
   1   6   9       46.91       53.66      5.13 o 
   2   6   9       13.18       10.84      2.17 o 
   3   6   9       17.81       15.26      2.47 o 
   4   6   9        4.93        4.53      2.48 o 
   5   6   9       11.60       11.18      3.65 o 
   6   6   9        0.06        1.58      2.63 o 
  -7   7   9        2.12        4.02      2.57 o 
  -6   7   9        0.33        2.96      2.21 o 
  -5   7   9        9.59        9.11      2.74 o 
  -4   7   9        1.27       -0.37      1.57 o 
  -3   7   9        0.07       -0.93      1.47 o 
  -2   7   9        0.95        0.93      2.44 o 
  -1   7   9        2.95        2.32      1.75 o 
   0   7   9        0.36        0.97      1.60 o 
   1   7   9        0.15        0.47      2.12 o 
   2   7   9        0.22       -3.70      3.35 o 
   3   7   9        2.42       -0.31      2.45 o 
   4   7   9        0.45       -1.06      5.07 o 
   5   7   9        1.80       -5.58      4.87 o 
  -5   8   9       11.14       10.59      3.26 o 
  -4   8   9        0.09       -2.85      1.74 o 
  -3   8   9       19.12       26.82      5.03 o 
  -2   8   9        1.46        0.89      2.17 o 
  -1   8   9       18.65       13.58      6.06 o 
   0   8   9        2.68        3.55      2.07 o 
   1   8   9        3.56        5.06      3.03 o 
   2   8   9       11.37       18.17      3.97 o 
   3   8   9        5.27        3.46      2.97 o 
   4   8   9        0.06       -0.17      2.72 o 
  -3   9   9        2.33        1.06      2.45 o 
  -2   9   9        0.17       -1.30      2.80 o 
  -1   9   9        1.51        4.63      2.53 o 
   0   9   9        0.78       -1.29      3.15 o 
   1   9   9        5.98        5.65      3.53 o 
   2   9   9        0.05       -3.70      2.54 o 
 -10   0  10        8.48        9.78      5.96 o 
  -9   0  10        0.02        2.50      2.06 o 
  -8   0  10        2.12        1.59      2.32 o 
  -7   0  10        6.63        4.88      2.60 o 
  -6   0  10        0.00        1.30      1.98 o 
  -5   0  10       77.42       66.37      6.54 o 
  -4   0  10        3.32        6.21      2.52 o 
  -3   0  10      224.29      234.65     11.11 o 
  -2   0  10       26.84       26.69      4.11 o 
  -1   0  10       48.01       62.18      5.05 o 
   0   0  10        1.39        1.58      1.51 o 
   1   0  10       31.54       28.78      3.13 o 
   2   0  10      404.04      423.66     15.41 o 
   3   0  10       84.99       92.94      6.82 o 
   4   0  10        0.04        1.22      2.42 o 
   5   0  10       26.49       33.16      5.33 o 
   6   0  10        1.03       -0.98      2.54 o 
   7   0  10       23.65       23.70      5.67 o 
   8   0  10       11.72        8.83      4.52 o 
 -10   1  10        2.06        4.78      1.75 o 
  -9   1  10        0.88        2.97      1.74 o 
  -8   1  10        1.29       -0.01      1.48 o 
  -7   1  10        6.82        8.93      2.70 o 
  -6   1  10        0.20       -1.39      1.04 o 
  -5   1  10        0.20       -0.73      0.96 o 
  -4   1  10       21.63       23.13      2.44 o 
  -3   1  10        0.65        1.31      1.36 o 
  -2   1  10       11.84        7.42      1.77 o 
  -1   1  10        1.81        2.15      1.15 o 
   0   1  10       10.97        8.91      2.37 o 
   1   1  10       83.14       72.35      2.68 o 
   2   1  10       70.05       63.92      2.94 o 
   3   1  10      147.45      161.99      6.31 o 
   4   1  10        3.87        4.45      2.10 o 
   5   1  10        2.89        4.00      2.70 o 
   6   1  10        5.53        3.67      2.39 o 
   7   1  10        7.49       12.48      3.17 o 
   8   1  10        0.07        0.04      2.66 o 
 -10   2  10        0.71        1.25      1.85 o 
  -9   2  10        0.06        0.89      1.61 o 
  -8   2  10        9.53        9.77      2.83 o 
  -7   2  10        0.11        0.82      1.67 o 
  -6   2  10        0.19        2.46      1.70 o 
  -5   2  10        4.96        3.22      1.56 o 
  -4   2  10       18.21       16.40      4.44 o 
  -3   2  10       50.71       51.52      4.00 o 
  -2   2  10        0.07        0.14      1.50 o 
  -1   2  10       25.66       26.85      2.82 o 
   0   2  10      277.52      252.24      6.76 o 
   1   2  10        7.62        6.19      1.11 o 
   2   2  10        0.26       -0.03      1.13 o 
   3   2  10        1.24        1.87      1.56 o 
   4   2  10        4.77        5.46      2.10 o 
   5   2  10       25.08       24.36      3.37 o 
   6   2  10       39.51       38.17      4.22 o 
   7   2  10        3.08        0.32      2.46 o 
   8   2  10        0.56        0.28      5.56 o 
  -9   3  10        8.67        7.07      2.30 o 
  -8   3  10        0.00        0.26      2.08 o 
  -7   3  10        0.41        0.48      1.61 o 
  -6   3  10       13.06       12.87      2.92 o 
  -5   3  10        8.18       10.25      2.37 o 
  -4   3  10       35.68       29.59      3.51 o 
  -3   3  10       12.18       12.81      2.44 o 
  -2   3  10       69.28       70.20      3.50 o 
  -1   3  10      130.02      124.73      5.33 o 
   0   3  10      166.63      160.31      4.35 o 
   1   3  10        1.53        0.27      0.99 o 
   2   3  10       14.58       13.80      1.88 o 
   3   3  10        1.59        0.19      1.42 o 
   4   3  10        1.73        1.32      2.72 o 
   5   3  10       52.55       50.68      3.63 o 
   6   3  10        8.69        5.97      4.01 o 
   7   3  10        0.64        1.36      1.97 o 
   8   3  10        0.18       -2.74      1.95 o 
  -9   4  10        0.05        1.76      2.44 o 
  -8   4  10        1.00        0.99      3.02 o 
  -7   4  10        1.29        3.93      2.38 o 
  -6   4  10        7.46       10.12      2.60 o 
  -5   4  10        3.59        1.57      1.84 o 
  -4   4  10        8.66        4.98      2.56 o 
  -3   4  10       68.27       71.65      4.84 o 
  -2   4  10       85.22       96.12      4.75 o 
  -1   4  10       99.97      108.37      4.34 o 
   0   4  10       12.33       11.08      1.66 o 
   1   4  10        0.71        0.93      1.33 o 
   2   4  10        2.63        3.66      1.56 o 
   3   4  10        5.43        4.38      2.17 o 
   4   4  10       42.77       37.39      6.15 o 
   5   4  10        8.04        5.79      3.05 o 
   6   4  10        1.30        1.11      2.22 o 
   7   4  10        0.19        2.68      3.22 o 
  -8   5  10        5.98        8.48      2.80 o 
  -7   5  10        5.23        8.14      3.85 o 
  -6   5  10        1.37       -0.72      4.64 o 
  -5   5  10        0.16       -0.12      1.56 o 
  -4   5  10      242.53      234.36     15.78 o 
  -3   5  10        0.10        2.02      1.70 o 
  -2   5  10       41.62       39.89      5.75 o 
  -1   5  10       62.48       69.22      3.87 o 
   0   5  10        1.59        2.64      1.21 o 
   1   5  10       41.14       45.59      3.42 o 
   2   5  10        6.08        6.11      1.92 o 
   3   5  10        0.18       -1.08      1.40 o 
   4   5  10       20.91       17.04      3.30 o 
   5   5  10        8.25        8.53      3.07 o 
   6   5  10        2.16        4.46      2.51 o 
   7   5  10        0.56        1.74      2.81 o 
  -7   6  10       16.44       20.01      9.17 o 
  -6   6  10        0.06       -0.30      1.84 o 
  -5   6  10       24.76       21.40      3.57 o 
  -4   6  10       12.20        8.78      2.36 o 
  -3   6  10       70.10       69.64      7.00 o 
  -2   6  10       33.92       32.80      3.81 o 
  -1   6  10       13.01       10.87      1.85 o 
   0   6  10        0.81        2.46      1.31 o 
   1   6  10       19.29       15.05      2.46 o 
   2   6  10        2.56        3.33      1.76 o 
   3   6  10       11.35       11.48      2.37 o 
   4   6  10        5.91        2.92      2.32 o 
   5   6  10        0.00       -0.07      2.11 o 
   6   6  10        0.05        2.64      2.69 o 
  -6   7  10       43.02       53.83      5.64 o 
  -5   7  10       16.31       15.55      3.22 o 
  -4   7  10        1.47        0.03      1.86 o 
  -3   7  10        0.83       -0.45      3.35 o 
  -2   7  10        4.67        5.41      2.93 o 
  -1   7  10        6.13        5.07      2.30 o 
   0   7  10       41.11       35.84      4.64 o 
   1   7  10       13.27       14.23      3.43 o 
   2   7  10        0.13        1.77      1.87 o 
   3   7  10        1.35        1.72      1.86 o 
   4   7  10        0.19       -3.85      2.08 o 
   5   7  10        0.99        0.05      2.80 o 
  -5   8  10        3.31        6.82      4.12 o 
  -4   8  10        3.78        2.48      2.39 o 
  -3   8  10        0.14       -3.11      1.64 o 
  -2   8  10        0.08        0.87      2.02 o 
  -1   8  10        9.03        7.59      2.61 o 
   0   8  10        0.13        1.09      2.72 o 
   1   8  10       12.51       17.47      4.17 o 
   2   8  10        2.21        1.43      2.86 o 
   3   8  10        0.55       -3.06      2.53 o 
  -9   1  11        1.41        2.70      1.98 o 
  -8   1  11        3.45        3.00      1.96 o 
  -7   1  11        0.15       -0.05      1.43 o 
  -6   1  11       21.19       14.32      2.73 o 
  -5   1  11        9.86       16.62      2.93 o 
  -4   1  11       21.20       23.66      3.12 o 
  -3   1  11        3.99        3.18      1.51 o 
  -2   1  11        4.92        1.35      1.26 o 
  -1   1  11       78.91       65.39      4.04 o 
   0   1  11      298.43      282.44     10.01 o 
   1   1  11        2.27        0.41      0.92 o 
   2   1  11       31.02       34.23      3.57 o 
   3   1  11      232.06      245.92      8.32 o 
   4   1  11       11.99       17.71      3.16 o 
   5   1  11        0.06       -1.28      1.91 o 
   6   1  11        0.39       -1.79      2.21 o 
   7   1  11        2.78        2.16      3.77 o 
   8   1  11        1.14       -0.47      5.00 o 
  -9   2  11        1.20        2.33      3.93 o 
  -8   2  11        1.46        1.23      1.83 o 
  -7   2  11        2.60        2.31      1.99 o 
  -6   2  11        8.32       10.65      3.37 o 
  -5   2  11       22.79       14.97      2.85 o 
  -4   2  11        1.02        1.06      4.14 o 
  -3   2  11       16.18       15.76      4.84 o 
  -2   2  11       58.86       59.24      5.00 o 
  -1   2  11      168.33      168.15     17.01 o 
   0   2  11       51.57       55.46      2.74 o 
   1   2  11      329.12      318.60      7.34 o 
   2   2  11       12.75       10.66      2.37 o 
   3   2  11        5.81        4.72      1.89 o 
   4   2  11       13.45       15.21      2.89 o 
   5   2  11        1.77        4.63      2.22 o 
   6   2  11        0.19       -0.02      2.19 o 
   7   2  11        0.93       -3.13      2.25 o 
  -9   3  11        0.55       -0.27      2.24 o 
  -8   3  11       20.59       20.89      3.94 o 
  -7   3  11        9.60       11.79      3.01 o 
  -6   3  11       21.45       23.02      3.64 o 
  -5   3  11        8.06        7.86      3.06 o 
  -4   3  11        0.29        3.75      1.76 o 
  -3   3  11        1.19       -0.08      1.33 o 
  -2   3  11      122.31      120.69      6.91 o 
  -1   3  11       77.27       73.45      3.65 o 
   0   3  11        7.51        5.03      2.56 o 
   1   3  11       17.74       19.17      2.15 o 
   2   3  11        2.96        2.13      1.28 o 
   3   3  11        0.41       -2.55      1.35 o 
   4   3  11       11.92       15.77      2.81 o 
   5   3  11        7.91       15.41      2.51 o 
   6   3  11        1.36        0.69      2.26 o 
   7   3  11        6.37        8.87      2.52 o 
  -8   4  11        0.06        0.14      2.84 o 
  -7   4  11       19.09       19.87      3.54 o 
  -6   4  11        0.16        2.82      1.85 o 
  -5   4  11        2.78        2.18      1.84 o 
  -4   4  11       23.60       23.17      4.37 o 
  -3   4  11      264.91      266.66      9.12 o 
  -2   4  11      102.12       94.94      5.17 o 
  -1   4  11        9.50        7.69      1.82 o 
   0   4  11       13.14       12.17      2.07 o 
   1   4  11        3.92        2.31      1.43 o 
   2   4  11        8.73       10.36      2.12 o 
   3   4  11       24.76       20.77      3.49 o 
   4   4  11        0.54        1.66      2.01 o 
   5   4  11        2.79        2.20      2.33 o 
   6   4  11        2.72        2.39      2.29 o 
   7   4  11        0.00        4.23      2.83 o 
  -8   5  11        0.00        1.74      2.60 o 
  -7   5  11        0.00        0.60      2.18 o 
  -6   5  11       27.93       34.03      4.38 o 
  -5   5  11        0.98        3.63      1.81 o 
  -4   5  11       29.74       34.67      5.02 o 
  -3   5  11       18.98       23.81      4.50 o 
  -2   5  11        1.48        2.61      3.97 o 
  -1   5  11        8.15        8.68      1.66 o 
   0   5  11        0.50       -0.85      1.27 o 
   1   5  11        1.60        1.75      1.99 o 
   2   5  11        1.46        0.69      1.56 o 
   3   5  11        0.52       -2.37      1.78 o 
   4   5  11        1.08       -1.65      2.36 o 
   5   5  11        1.28       -2.68      2.50 o 
   6   5  11        1.15        3.09      2.74 o 
  -7   6  11        0.41        0.15      2.38 o 
  -6   6  11        4.16        6.19      2.63 o 
  -5   6  11       13.97       20.52      3.68 o 
  -4   6  11        6.08        4.78      2.62 o 
  -3   6  11        3.46        2.16      2.40 o 
  -2   6  11       18.18       16.92      3.19 o 
  -1   6  11       13.73       12.29      3.44 o 
   0   6  11        1.36        2.43      1.61 o 
   1   6  11        1.54        1.92      1.78 o 
   2   6  11        7.20        6.52      2.17 o 
   3   6  11        0.31       -1.45      2.23 o 
   4   6  11        1.24        2.08      4.87 o 
   5   6  11        0.37       -0.18      2.38 o 
  -6   7  11        4.70       -2.74      2.92 o 
  -5   7  11        0.17        1.14      2.11 o 
  -4   7  11        0.14       -1.12      1.78 o 
  -3   7  11        3.74        3.43      2.01 o 
  -2   7  11        0.20       -1.57      2.68 o 
  -1   7  11        7.70        8.24      2.10 o 
   0   7  11        5.20        4.81      2.12 o 
   1   7  11        4.93        6.18      2.20 o 
   2   7  11        1.43        0.33      1.97 o 
   3   7  11        4.36        4.46      2.92 o 
   4   7  11        0.00        0.01      6.90 o 
  -4   8  11        9.57        8.61      4.21 o 
  -3   8  11        0.00       -0.65      1.92 o 
  -2   8  11        0.15        1.13      2.14 o 
  -1   8  11        0.88       -0.50      3.43 o 
   0   8  11        4.58        8.69      3.48 o 
   1   8  11        0.00       -2.45      2.56 o 
   2   8  11        1.40        2.88      3.22 o 
  -9   0  12        0.41        2.15      3.15 o 
  -8   0  12        0.01       -1.61      2.10 o 
  -7   0  12       19.11       17.36      4.51 o 
  -6   0  12        7.33       15.60      4.27 o 
  -5   0  12       57.19       44.76      6.19 o 
  -4   0  12      103.43       87.38      7.41 o 
  -3   0  12        0.64       -2.66      1.33 o 
  -2   0  12       48.54       31.69      4.77 o 
  -1   0  12       50.21       47.46      5.24 o 
   0   0  12       54.05       53.36      3.93 o 
   1   0  12      613.89      587.90     20.09 o 
   2   0  12      322.36      339.51     14.63 o 
   3   0  12        2.87        1.63      2.66 o 
   4   0  12      121.20      126.17      9.23 o 
   5   0  12       23.39       24.48      5.34 o 
   6   0  12        0.93       -2.41      3.12 o 
   7   0  12        2.78        1.29      3.98 o 
  -9   1  12        2.08        4.30      2.27 o 
  -8   1  12        0.20        1.86      1.77 o 
  -7   1  12        0.86        3.00      1.67 o 
  -6   1  12        6.76        4.24      2.72 o 
  -5   1  12       53.81       49.79      4.47 o 
  -4   1  12        2.92        0.21      1.54 o 
  -3   1  12       33.68       25.09      3.15 o 
  -2   1  12        0.58        1.46      1.29 o 
  -1   1  12       10.69        8.78      3.37 o 
   0   1  12        3.42        4.05      1.24 o 
   1   1  12      183.75      200.24      6.05 o 
   2   1  12       71.26       78.99      5.58 o 
   3   1  12       64.89       74.66      5.02 o 
   4   1  12        2.57        2.46      2.26 o 
   5   1  12       23.80       26.31      3.87 o 
   6   1  12        0.06        0.32      2.62 o 
   7   1  12        1.50       -3.46      2.41 o 
  -9   2  12        5.70        7.95      3.02 o 
  -8   2  12        0.12        1.31      1.77 o 
  -7   2  12        0.32       -1.10      2.87 o 
  -6   2  12       39.55       39.88      5.93 o 
  -5   2  12       22.30       21.93      9.14 o 
  -4   2  12        3.18        3.84      1.80 o 
  -3   2  12        3.11        1.30      1.47 o 
  -2   2  12       32.36       27.09      2.73 o 
  -1   2  12      102.79      101.32     12.61 o 
   0   2  12      269.95      246.18      8.62 o 
   1   2  12      193.75      194.59      5.80 o 
   2   2  12        3.42        3.57      1.98 o 
   3   2  12       16.31       20.59      3.62 o 
   4   2  12        0.16        1.27      1.94 o 
   5   2  12       31.18       30.54      4.06 o 
   6   2  12       10.89        9.42      4.39 o 
   7   2  12        4.02        2.95      3.06 o 
  -8   3  12       15.15       17.57      5.68 o 
  -7   3  12        7.08       10.07      3.10 o 
  -6   3  12        0.44        2.09      2.12 o 
  -5   3  12        2.77        1.67      1.81 o 
  -4   3  12       25.25       24.82      3.47 o 
  -3   3  12       35.45       31.28      3.70 o 
  -2   3  12        0.00        0.37      1.49 o 
  -1   3  12      179.48      190.92      6.01 o 
   0   3  12        1.77        2.89      1.23 o 
   1   3  12        0.44        1.58      1.29 o 
   2   3  12       29.12       31.09      3.49 o 
   3   3  12        1.13        1.80      3.68 o 
   4   3  12        4.39        5.39      2.41 o 
   5   3  12        0.20       -0.21      2.32 o 
   6   3  12       11.22       15.88      3.97 o 
  -8   4  12        8.15       15.34      3.64 o 
  -7   4  12       15.37       17.47      4.15 o 
  -6   4  12        7.39        7.38      2.57 o 
  -5   4  12        7.45        5.73      2.34 o 
  -4   4  12       19.89       17.26      3.03 o 
  -3   4  12        3.99        1.66      1.62 o 
  -2   4  12       17.00       22.45      3.18 o 
  -1   4  12       35.19       47.72      3.42 o 
   0   4  12        6.00        4.90      3.44 o 
   1   4  12        8.75       12.38      2.30 o 
   2   4  12       12.66       13.46      3.01 o 
   3   4  12        2.34        4.24      2.40 o 
   4   4  12        2.66        1.24      2.48 o 
   5   4  12        0.00        0.55      3.11 o 
   6   4  12        1.07        4.31      3.69 o 
  -7   5  12        0.03       -0.52      2.22 o 
  -6   5  12       17.70       23.57      3.89 o 
  -5   5  12        1.12        1.83      2.84 o 
  -4   5  12        7.37       12.44      2.76 o 
  -3   5  12        0.30        0.29      2.58 o 
  -2   5  12       10.77       10.39      2.54 o 
  -1   5  12        1.18       -0.81      1.24 o 
   0   5  12        5.00        5.32      1.93 o 
   1   5  12        2.60       -0.72      1.53 o 
   2   5  12        0.74        0.65      1.66 o 
   3   5  12        0.29        2.38      2.37 o 
   4   5  12        0.00       -4.20      3.18 o 
   5   5  12        0.01       -2.30      2.41 o 
  -6   6  12        0.06        2.65      2.88 o 
  -5   6  12       15.24       22.67      3.87 o 
  -4   6  12        0.64        0.88      1.93 o 
  -3   6  12        8.21        5.16      3.74 o 
  -2   6  12        2.44        6.28      4.42 o 
  -1   6  12        3.22        6.53      1.79 o 
   0   6  12        0.40       -1.57      1.59 o 
   1   6  12        3.31        1.92      1.70 o 
   2   6  12        3.43        3.35      2.93 o 
   3   6  12        1.35        1.87      3.49 o 
   4   6  12        2.86        3.75      3.16 o 
  -5   7  12        0.16       -0.55      3.28 o 
  -4   7  12        0.82        2.60      2.29 o 
  -3   7  12        0.14        1.04      1.98 o 
  -2   7  12        0.94        0.69      1.86 o 
  -1   7  12        3.44        3.19      2.31 o 
   0   7  12        0.62        0.44      1.89 o 
   1   7  12        0.26       -0.24      1.78 o 
   2   7  12        0.04        0.46      1.90 o 
   3   7  12        0.00        0.97      2.65 o 
  -1   8  12        0.21        0.06      3.77 o 
  -8   1  13        7.44        9.72      2.90 o 
  -7   1  13        4.32        1.98      1.87 o 
  -6   1  13        9.29        4.67      2.19 o 
  -5   1  13        2.98        2.03      1.61 o 
  -4   1  13        7.35        1.90      1.85 o 
  -3   1  13       36.87       30.60      3.59 o 
  -2   1  13        1.19       -0.10      1.49 o 
  -1   1  13        2.47        0.60      1.42 o 
   0   1  13        8.57        6.00      1.39 o 
   1   1  13        7.05        9.04      3.22 o 
   2   1  13       61.58       59.66      4.85 o 
   3   1  13       51.79       54.44      4.70 o 
   4   1  13        9.36       14.54      3.69 o 
   5   1  13        0.37        1.76      2.54 o 
   6   1  13        3.88        2.63      2.58 o 
  -8   2  13        1.48        3.66      2.53 o 
  -7   2  13       47.31       52.09      5.24 o 
  -6   2  13       14.31        9.94      2.72 o 
  -5   2  13        0.17        0.05      1.61 o 
  -4   2  13       13.13       14.50      2.92 o 
  -3   2  13        2.15       -0.12      1.39 o 
  -2   2  13       77.91       79.30      5.07 o 
  -1   2  13       16.61       12.94      5.34 o 
   0   2  13       14.34       18.19      3.65 o 
   1   2  13        9.43       12.26      2.69 o 
   2   2  13        2.19        2.06      2.08 o 
   3   2  13        5.22        1.06      1.78 o 
   4   2  13       26.69       32.51      4.12 o 
   5   2  13        2.67        1.31      2.61 o 
   6   2  13        2.75        2.72      2.83 o 
  -8   3  13        0.46       -1.08      2.13 o 
  -7   3  13        6.38       13.39      3.22 o 
  -6   3  13        0.01        0.38      3.29 o 
  -5   3  13        2.44        6.67      2.30 o 
  -4   3  13        4.10        5.13      2.20 o 
  -3   3  13        0.24        1.81      2.29 o 
  -2   3  13        0.01        0.66      2.32 o 
  -1   3  13       27.88       30.38      2.55 o 
   0   3  13       10.18       10.87      2.00 o 
   1   3  13       15.52       11.93      2.10 o 
   2   3  13        2.70        2.66      2.08 o 
   3   3  13        1.21        2.30      2.03 o 
   4   3  13        2.60       -1.47      2.11 o 
   5   3  13       14.84       20.75      3.15 o 
   6   3  13        0.69        2.87      3.81 o 
  -7   4  13       10.02       11.81      3.18 o 
  -6   4  13        0.01        3.10      2.65 o 
  -5   4  13        1.60        2.52      2.09 o 
  -4   4  13        1.06       -0.54      1.73 o 
  -3   4  13        0.36       -1.93      1.37 o 
  -2   4  13        3.19        1.88      1.66 o 
  -1   4  13        3.40        4.35      1.59 o 
   0   4  13        3.86        2.58      2.04 o 
   1   4  13        2.81        2.03      1.58 o 
   2   4  13        7.34        8.07      5.32 o 
   3   4  13       11.26        8.67      2.92 o 
   4   4  13        1.37        2.67      3.16 o 
   5   4  13        1.18        2.54      5.54 o 
  -6   5  13        7.29       12.28      3.08 o 
  -5   5  13        0.18        0.96      3.76 o 
  -4   5  13        0.72        1.85      2.20 o 
  -3   5  13        3.34        1.22      1.95 o 
  -2   5  13        0.29        4.17      2.21 o 
  -1   5  13        0.42       -0.95      2.26 o 
   0   5  13        1.00        2.03      2.59 o 
   1   5  13        2.41        3.01      1.86 o 
   2   5  13        0.07        1.93      3.29 o 
   3   5  13        0.65        0.13      2.29 o 
   4   5  13        0.21       -2.31      2.21 o 
  -5   6  13        0.99        1.18      2.13 o 
  -4   6  13        1.95        3.95      2.25 o 
  -3   6  13        0.96        0.75      3.09 o 
  -2   6  13        0.36        3.01      1.94 o 
  -1   6  13        1.43        2.31      2.19 o 
   0   6  13        0.08        1.59      1.97 o 
   1   6  13        2.24        6.34      2.26 o 
   2   6  13        1.65        2.84      2.43 o 
   3   6  13        2.83        6.37      3.16 o 
  -3   7  13        0.77        0.97      2.71 o 
  -2   7  13        0.66        3.98      1.92 o 
  -1   7  13        4.52        4.48      2.43 o 
   0   7  13        4.62        6.54      2.73 o 
   1   7  13        0.24       -0.97      2.01 o 
  -8   0  14        0.45        2.13      2.87 o 
  -7   0  14        1.07        0.21      2.48 o 
  -6   0  14        3.52        7.80      3.43 o 
  -5   0  14       44.20       44.59      6.63 o 
  -4   0  14       50.20       47.29      6.49 o 
  -3   0  14        1.57        2.44      2.22 o 
  -2   0  14       22.68       32.09      5.21 o 
  -1   0  14        0.28       -0.09      1.69 o 
   0   0  14       41.20       37.64      5.79 o 
   1   0  14        0.14       -0.32      2.67 o 
   2   0  14       10.41        7.71      3.46 o 
   3   0  14        1.54        0.00      2.78 o 
   4   0  14        0.49        1.52      3.14 o 
   5   0  14        0.81       -1.77      3.23 o 
  -7   1  14        8.57        6.88      4.38 o 
  -6   1  14        5.00        2.09      3.68 o 
  -5   1  14        9.18        9.87      2.70 o 
  -4   1  14       15.53       12.05      2.61 o 
  -3   1  14       14.90       17.79      3.02 o 
  -2   1  14        0.53        0.26      1.44 o 
  -1   1  14       70.29       68.61      5.10 o 
   0   1  14        1.59        0.31      1.32 o 
   1   1  14        5.24        4.44      2.25 o 
   2   1  14        2.83        5.25      2.43 o 
   3   1  14        0.99        0.44      2.09 o 
   4   1  14        5.43        7.36      2.83 o 
   5   1  14        1.03       -1.10      2.29 o 
  -7   2  14        1.58        0.74      2.05 o 
  -6   2  14        2.96        1.53      1.85 o 
  -5   2  14        6.09        4.10      2.36 o 
  -4   2  14        0.00        1.09      1.84 o 
  -3   2  14       14.98        9.50      2.53 o 
  -2   2  14        3.60        1.59      3.84 o 
  -1   2  14        0.21        1.63      1.29 o 
   0   2  14        3.05        1.72      1.55 o 
   1   2  14        7.11        6.41      2.37 o 
   2   2  14        0.32        0.29      1.87 o 
   3   2  14       10.35        5.84      3.93 o 
   4   2  14        2.54        6.66      3.11 o 
   5   2  14        0.08       -1.27      2.45 o 
  -7   3  14        0.24        1.59      2.05 o 
  -6   3  14       18.03       19.01      3.42 o 
  -5   3  14        5.67        3.00      2.13 o 
  -4   3  14        6.37        1.86      1.93 o 
  -3   3  14        2.16        3.57      1.65 o 
  -2   3  14       14.42       17.78      3.61 o 
  -1   3  14       29.51       33.74      2.78 o 
   0   3  14       17.77       24.00      3.74 o 
   1   3  14        9.71        8.33      2.59 o 
   2   3  14        6.91        3.99      2.16 o 
   3   3  14        2.76        3.81      2.34 o 
   4   3  14        0.00        2.45      3.34 o 
   5   3  14        2.38        5.72      5.40 o 
  -6   4  14        4.36        3.97      3.45 o 
  -5   4  14        0.61        4.20      2.24 o 
  -4   4  14        1.36        2.60      2.02 o 
  -3   4  14        6.73        2.35      1.92 o 
  -2   4  14        0.00        4.35      4.93 o 
  -1   4  14       21.52       25.84      3.65 o 
   0   4  14        0.54        1.35      1.49 o 
   1   4  14        5.61        7.85      4.96 o 
   2   4  14        0.09        1.81      2.23 o 
   3   4  14        0.45        2.19      2.48 o 
   4   4  14        0.54       -0.46      2.45 o 
  -5   5  14        2.79        2.74      2.43 o 
  -4   5  14        0.32        1.10      3.32 o 
  -3   5  14        2.97        6.80      2.49 o 
  -2   5  14        0.38        4.79      2.12 o 
  -1   5  14        4.79        5.58      2.43 o 
   0   5  14        1.46        2.25      2.02 o 
   1   5  14        9.04       11.62      3.38 o 
   2   5  14        0.56        1.60      5.22 o 
   3   5  14        2.71        3.17      5.27 o 
  -4   6  14        3.79        4.72      3.26 o 
  -3   6  14        0.06       -1.48      5.41 o 
  -2   6  14        9.23        9.63      7.31 o 
  -1   6  14        0.09       -2.28      1.84 o 
   0   6  14        3.66        3.87      2.35 o 
   1   6  14        0.25       -1.35      2.96 o 
  -7   1  15        0.00        1.65      2.81 o 
  -6   1  15        3.33        3.93      2.04 o 
  -5   1  15        0.26        1.48      1.74 o 
  -4   1  15        0.02        0.37      1.58 o 
  -3   1  15        5.19        4.63      2.16 o 
  -2   1  15        0.29       -1.47      2.11 o 
  -1   1  15        0.14       -0.63      1.17 o 
   0   1  15        0.29       -0.23      1.81 o 
   1   1  15        1.23        3.68      2.18 o 
   2   1  15        2.35        5.18      2.45 o 
   3   1  15        0.00       -1.54      2.08 o 
   4   1  15        3.92        1.59      4.06 o 
  -6   2  15        0.58        0.35      1.95 o 
  -5   2  15        4.04        5.97      8.41 o 
  -4   2  15        0.71       -1.26      1.51 o 
  -3   2  15        4.15        2.72      2.06 o 
  -2   2  15        0.43       -0.10      1.64 o 
  -1   2  15        6.00        5.77      1.97 o 
   0   2  15        5.80        4.57      2.96 o 
   1   2  15        4.10        5.42      2.64 o 
   2   2  15        0.01       -1.60      2.77 o 
   3   2  15        0.86        0.85      2.12 o 
   4   2  15        2.23        2.22      2.66 o 
  -6   3  15        0.01       -2.07      1.89 o 
  -5   3  15        1.57       -0.84      2.17 o 
  -4   3  15        7.63        4.92      2.30 o 
  -3   3  15        2.24       -1.79      1.44 o 
  -2   3  15        5.67        5.25      2.32 o 
  -1   3  15        0.37        1.65      1.56 o 
   0   3  15        0.01       -0.70      1.72 o 
   1   3  15        0.16        1.31      2.19 o 
   2   3  15        1.84       -0.14      3.17 o 
   3   3  15        1.91        0.14      3.07 o 
   4   3  15        0.27       -0.17      3.00 o 
  -5   4  15        0.18        0.80      2.35 o 
  -4   4  15        4.73        2.33      2.17 o 
  -3   4  15        5.31        9.09      2.69 o 
  -2   4  15        0.00        2.10      2.41 o 
  -1   4  15        2.17        3.40      2.12 o 
   0   4  15        0.03       -0.57      1.70 o 
   1   4  15        0.46        1.79      2.36 o 
   2   4  15        3.69        6.95      2.85 o 
   3   4  15        4.61       13.64      3.87 o 
  -4   5  15        0.20        3.44      4.53 o 
  -3   5  15        0.66       -0.35      3.23 o 
  -2   5  15        0.01        4.99      2.25 o 
  -1   5  15        0.01        0.10      1.96 o 
   0   5  15        0.31        4.37      2.41 o 
   1   5  15        0.33        2.56      2.60 o 
  -6   0  16        4.00        4.68      3.62 o 
  -5   0  16        0.22       -1.57      2.53 o 
  -4   0  16        5.98       11.06      4.24 o 
  -3   0  16        6.38        7.66      3.65 o 
  -2   0  16       11.54       18.23      4.36 o 
  -1   0  16        8.33        5.27      4.09 o 
   0   0  16        0.04       -0.55      2.78 o 
   1   0  16        0.49        3.05      3.48 o 
   2   0  16        0.32        3.16      3.93 o 
   3   0  16        5.03        7.14      3.91 o 
  -5   1  16        0.00        0.13      1.96 o 
  -4   1  16        0.13       -0.50      1.96 o 
  -3   1  16        1.90        2.74      2.02 o 
  -2   1  16        3.01        3.42      1.90 o 
  -1   1  16        4.69        3.16      2.47 o 
   0   1  16        4.04        6.08      2.67 o 
   1   1  16        1.06       -0.85      2.07 o 
   2   1  16        2.54        0.34      3.82 o 
   3   1  16        0.11       -2.89      2.23 o 
  -5   2  16        9.02        8.36      2.93 o 
  -4   2  16        0.78       -0.89      1.84 o 
  -3   2  16        7.78        8.94      2.63 o 
  -2   2  16        1.00        1.91      1.84 o 
  -1   2  16        0.12       -1.37      1.69 o 
   0   2  16        0.77        0.06      2.24 o 
   1   2  16        4.47        0.77      2.15 o 
   2   2  16        0.37       -2.09      2.10 o 
   3   2  16        1.26        1.49      2.52 o 
  -5   3  16        1.73       -3.15      2.72 o 
  -4   3  16       32.16       31.30      6.70 o 
  -3   3  16        0.01       -0.75      1.84 o 
  -2   3  16        2.99        0.56      3.05 o 
  -1   3  16        2.99        3.68      3.96 o 
   0   3  16        0.47       -1.11      2.52 o 
   1   3  16        0.08        0.99      2.91 o 
   2   3  16        0.89        1.95      3.25 o 
  -3   4  16        9.62       17.67      3.67 o 
  -2   4  16        0.00        1.05      1.99 o 
  -1   4  16        1.84       -0.10      2.12 o 
   0   4  16        0.06        0.85      3.04 o 
   1   4  16        2.83        7.14      3.11 o 
  -4   1  17        0.36        0.78      1.92 o 
  -3   1  17        0.24       -0.34      1.92 o 
  -2   1  17       14.51       20.77      4.46 o 
  -1   1  17       21.23       26.44      4.49 o 
   0   1  17        6.06        6.19      3.95 o 
   1   1  17        1.22        1.20      2.69 o 
  -3   2  17        5.90        0.99      2.26 o 
  -2   2  17        5.17       13.59      2.82 o 
  -1   2  17        0.03        0.87      2.82 o 
   0   2  17        7.45        2.80      2.69 o 
                                                 
